# Supplementary material for: Hexokinase-I directly binds to a charged membrane-buried glutamate of mitochondrial VDAC1 and VDAC2
Source: Commun Biol. 2025 Feb 10;8:212. doi: 10.1038/s42003-025-07551-9 (PMC11811193; doi:10.1038/s42003-025-07551-9)
Supplement: Supplementary file 3 — Supplementary Data [file 42003_2025_7551_MOESM3_ESM.xlsx]

## Sheet: Figure 1A
Distance (µm)	EGFP channel	EGFP channel normalized	aTom20 channel	aTom20 channel normalized			Distance (µm)	EGFP channel	EGFP channel normalized	aTom20 channel	aTom20 channel normalized			Distance (µm)	EGFP channel	EGFP channel normalized	aTom20 channel	aTom20 channel normalized			Distance (µm)	EGFP channel	EGFP channel normalized	aTom20 channel	aTom20 channel normalized			Distance (µm)	EGFP channel	EGFP channel normalized	aTom20 channel	aTom20 channel normalized			Distance (µm)	EGFP channel	EGFP channel normalized	aTom20 channel	aTom20 channel normalized			Distance (µm)	EGFP channel	EGFP channel normalized	aTom20 channel	aTom20 channel normalized
0	1158.99	9.37445	229.947	6.90943			0	4075.29	60.8015	48.187	0.628729			0	1033	10.6831	1	0.0209038			0	2260	39.0935	36	0.324753			0	389.35	4.43466	0.128	0.00179795			0	391.5	4.59931	1	0.0162985			0	6238	43.5071	785	3.25212
0.0637	1022.5	8.26038	229.09	6.88364			0.0637	4179.63	62.8604	24.676	0.321965			0.0637	1186.1	12.2925	2.268	0.0474099			0.06759	2543.68	48.6765	28.868	0.2179			0.0637	356.452	4.0539	0	0			0.0637	451.541	5.30601	0.925	0.0150761			0.1082	6160.9	41.0844	632.168	2.14233
0.1274	886.682	7.15187	163.882	4.92091			0.1274	3754.71	54.4757	11.764	0.153493			0.1274	1292.24	13.4084	11.8	0.246665			0.13517	2920.26	61.3982	35.395	0.315689			0.1274	342.639	3.89403	0	0			0.1274	358.731	4.2136	0.392	0.006389			0.2165	5712.29	26.988	527.306	1.38088
0.1911	693.007	5.57112	108.533	3.25493			0.1911	3385.97	47.1994	11.139	0.145338			0.1911	1492.46	15.5133	56.97	1.19089			0.20276	3053.29	65.8919	42.344	0.4198			0.1911	329.988	3.74761	0	0			0.1911	208.251	2.44241	2.266	0.0369323			0.3247	5320.25	14.6694	458.732	0.882931
0.2548	586.926	4.7053	114.959	3.44835			0.2548	3200.26	43.535	10.344	0.134965			0.2548	1957.66	20.4037	195.194	4.0803			0.27034	2925.03	61.5591	39.126	0.371587			0.2548	246.842	2.7853	0	0			0.2548	241.725	2.83641	1.697	0.0276585			0.4329	5261.32	12.8177	446.094	0.79116
0.3185	543.672	4.35226	118.231	3.54684			0.3185	3055.29	40.6744	14.4	0.187887			0.3185	2709.77	28.3104	600.397	12.5506			0.33793	2948.15	62.3403	28.961	0.219294			0.3185	155.512	1.72827	0	0			0.3185	553.467	6.50571	48.92	0.797321			0.5412	5632.36	24.4766	490.637	1.11461
0.3822	462.383	3.68879	76.827	2.3006			0.3822	3238.61	44.2916	20.518	0.267713			0.3822	3478.34	36.39	1182.63	24.7215			0.40551	2650.08	52.271	23.764	0.141431			0.3822	90.693	0.978065	0.235	0.00330093			0.3822	1406	16.5403	249.834	4.07191			0.6494	5822.46	30.4499	489.444	1.10595
0.4459	232.127	1.80947	44.73	1.33449			0.4459	3733.01	54.0475	28.417	0.370776			0.4459	3884.86	40.6637	1481.94	30.9782			0.4731	2277.8	39.6947	20.052	0.0858177			0.4459	60.139	0.62444	0.228	0.00320261			0.4459	2686.73	31.6149	1029.53	16.7798			0.7576	5779.24	29.0919	427.394	0.65537
0.5096	93.651	0.679241	24.463	0.724465			0.5096	4120.54	61.6943	35.448	0.462515			0.5096	4125.75	43.1961	1639.07	34.2629			0.54068	1970.36	29.3091	18.004	0.0551343			0.5096	51.824	0.528204	0.315	0.00442465			0.5096	3532.4	41.5687	2820.24	45.9655			0.8658	5968.27	35.0316	380.307	0.313449
0.5733	125.614	0.940119	32.361	0.962191			0.5733	4279.46	64.8303	110.206	1.43793			0.5733	4440.3	46.5028	2456.79	51.3563			0.60827	1939.51	28.267	14.601	0.00415005			0.5733	81.581	0.872605	0.355	0.00498651			0.5733	3572.41	42.0396	4452.44	72.5679			0.9741	6109.44	39.4675	473.209	0.988055
0.637	440.277	3.50836	69.98	2.0945			0.637	4326.77	65.7639	575.729	7.51193			0.637	4471.02	46.8258	3673.89	76.7983			0.67585	1930.3	27.9559	14.324	0			0.637	217.799	2.44916	2.035	0.0285847			0.637	3335.79	39.2545	4870.59	79.3832			1.0823	6770.98	60.2545	882.078	3.95705
0.7007	1311.4	10.6184	189.107	5.68017			0.7007	4158.88	62.4509	2443.98	31.8882			0.7007	4377.19	45.8394	3693.06	77.1991			0.74344	1829.85	24.5626	20.263	0.0889789			0.7007	698.747	8.01555	17.438	0.244943			0.7007	3170.27	37.3062	2946.07	48.0165			1.1905	6765.59	60.0851	1792.06	10.5649
0.7644	3201.31	26.0436	428.254	12.8784			0.7644	3754.1	54.4636	5616.34	73.2803			0.7644	4234.35	44.3378	2469.49	51.6218			0.81102	2004.98	30.4785	30.772	0.246426			0.7644	1935.7	22.3317	141.09	1.98182			0.7644	3002.78	35.3349	986.996	16.0865			1.2988	6451.84	50.2264	3700.65	24.4241
0.8281	5846.11	47.6302	851.003	25.6029			0.8281	3272.31	44.9567	6958.26	90.7893			0.8281	3707.68	38.801	1188.25	24.839			0.87861	2526.06	48.0813	50.042	0.535132			0.8281	3451.4	39.8741	539.839	7.58286			0.8281	2258.73	26.5771	218.486	3.56099			1.407	6210.71	42.6496	6905.16	47.6935
0.8918	8411.85	68.5714	1452.01	43.6931			0.8918	2573.19	31.1613	5392.14	70.355			0.8918	2941.81	30.7497	353.517	7.38986			0.94619	3046.11	65.6493	124.333	1.64817			0.8918	4697.1	54.2916	1159.21	16.2828			0.8918	1304.56	15.3463	30.942	0.504307			1.5152	6210.2	42.6335	10969.4	77.206
0.9555	9535.99	77.7466	1554.45	46.7764			0.9555	1768.82	15.289	3931.92	51.3025			0.9555	2358.6	24.6187	51.792	1.08265			1.01378	2853.72	59.1501	351.928	5.05803			0.9555	5266.88	60.8861	1549.79	21.7691			0.9555	607.367	7.14013	3.647	0.0594405			1.6235	6381.1	48.0036	12496.9	88.2978
1.0192	8486.81	69.1833	1169.43	35.1876			1.0192	1200.85	4.08148	3440.54	44.8911			1.0192	1726.16	17.9701	4.38	0.0915588			1.08136	2722.93	54.732	800.274	11.7752			1.0192	5971.78	69.0444	1930.62	27.1184			1.0192	201.404	2.36182	1.8	0.0293372			1.7317	6420.47	49.2407	11111.9	78.2404
1.0829	7794.13	63.5297	825.648	24.8397			1.0829	994.009	0	2307.16	30.1032			1.0829	993.764	10.2706	0	0			1.14895	2918.26	61.3305	1280.26	18.9665			1.0829	7682.62	88.8454	3165.91	44.4699			1.0829	44.006	0.509195	1.918	0.0312604			1.8399	6507.45	51.9739	7359.85	50.9953
1.1466	6789.4	55.3292	678.638	20.4148			1.1466	1077.56	1.64865	1487.72	19.4113			1.1466	501.688	5.09757	0	0			1.21653	2797.61	57.2546	1597.83	23.7243			1.1466	8646.41	100	5479.42	76.9668			1.1466	7.592	0.0805913	1.102	0.0179609			1.9482	6691.8	57.7665	4582.64	30.8286
1.2103	5479.07	44.6345	550.931	16.5709			1.2103	1416.14	8.32964	1147.98	14.9785			1.2103	270.775	2.67007	0	0			1.28412	2732.2	55.045	1919.06	28.537			1.2103	7679.45	88.8086	7119.2	100			1.2103	22.012	0.250319	3.132	0.0510468			2.0564	6454.8	50.3194	4316.6	28.8968
1.274	4151.93	33.8024	369.738	11.1171			1.274	2144.17	22.6956	678.459	8.85232			1.274	181.942	1.7362	0	0			1.3517	2598.9	50.542	2739.72	40.8322			1.274	4887.74	56.498	5924.5	83.2186			1.274	227.848	2.67307	2.456	0.040029			2.1646	6332.43	46.4742	5422.93	36.9303
1.3377	2575.91	20.9392	250.244	7.52036			1.3377	3188.53	43.3036	323.233	4.21744			1.3377	126.241	1.15063	0	0			1.41929	2665.6	52.7953	4013.17	59.9112			1.3377	3105.9	35.8754	4102.78	57.6297			1.3377	959.332	11.2829	49.743	0.810734			2.2729	6386.7	48.1794	5537.45	37.7619
1.4014	1352.99	10.9578	158.42	4.75651			1.4014	3880.94	56.9664	145.771	1.90198			1.4014	95.5	0.827461	2.842e-13	5.94087e-15			1.48688	2782.1	56.7308	4794.97	71.6242			1.4014	2063.03	23.8054	3628.9	50.9733			1.4014	1953.93	22.9896	291.919	4.75783			2.3811	6234.57	43.3994	3549	23.3229
1.4651	887.695	7.16014	111.069	3.33126			1.4651	3489.56	49.2436	61.901	0.807665			1.4651	87.342	0.741699	0.221	0.00461975			1.55446	2769.62	56.3091	4359.99	65.1074			1.4651	1380.16	15.902	3225.95	45.3133			1.4651	2734.43	32.1763	1204.24	19.6273			2.4893	6298.05	45.3939	2208.12	13.5861
1.5288	1357.68	10.9961	123.233	3.69739			1.5288	3170.82	42.954	23.355	0.304729			1.5288	59.917	0.45339	0.231	0.00482879			1.62205	2739.11	55.2784	3364.02	50.1856			1.5288	873.67	10.0401	2196.44	30.8523			1.5288	3911.81	46.0344	2773.36	45.2015			2.5975	6560.38	53.6369	1671.84	9.69185
1.5925	3196.84	26.0071	256.583	7.71116			1.5925	3233.29	44.1867	6.053	0.0789777			1.5925	30.455	0.143666	0	0			1.68963	2733.15	55.0773	2595.21	38.6672			1.5925	385.686	4.39225	919.714	12.9188			1.5925	5794.2	68.1907	3720.41	60.6369			2.7058	6486.07	51.3019	1519.83	8.58804
1.6562	6343.7	51.6914	610.894	18.3758			1.6562	3405.59	47.5866	0.831	0.0108426			1.6562	16.789	0	0	0			1.75722	2785.51	56.846	2016.74	30.0005			1.6562	146.013	1.61833	188.119	2.64242			1.6562	6358.35	74.8309	4018.76	65.4995			2.814	6524.71	52.516	1464.55	8.18666
1.7199	10132.4	82.6146	1302.89	39.2046			1.7199	3526.91	49.9805	0.813	0.0106078			1.7199	19.398	0.0274275	0	0			1.8248	2860.04	59.3638	1463.85	21.717			1.7199	114.922	1.25849	10.751	0.151014			1.7199	4702.17	55.3372	3020.57	49.2307			2.9222	6938.93	65.5319	1336.58	7.25741
1.7836	12262.5	100	1951.01	58.7125			1.7836	3675.28	52.9083	0.231	0.00301402			1.7836	42.26	0.267768	0	0			1.89239	3029.36	65.0834	842.443	12.407			1.7836	170.218	1.89847	0.615	0.00863861			1.7836	2397.39	28.2093	1443.34	23.5242			3.0305	7638.61	87.5174	1029.72	5.02917
1.8473	11645.1	94.9611	2150.82	64.7269			1.8473	4010.95	59.532	0.503	0.00656299			1.8473	93.236	0.803661	0.544	0.0113717			1.95997	3060.1	66.1221	608.855	8.90735			1.8473	206.735	2.32111	0.246	0.00345544			1.8473	913.209	10.74	514.064	8.37845			3.1387	8035.86	100	586.378	1.80983
1.911	9179.23	74.8347	2192.64	65.9854			1.911	4232.49	63.9035	0.08	0.00104382			1.911	200.498	1.93127	0.64	0.0133785			2.02756	3000.14	64.0963	646.148	9.46608			1.911	178.2	1.99085	0	0			1.911	429.276	5.04394	150.492	2.45279			3.2469	7746.83	90.9178	337.141	0
1.9747	5965.81	48.6071	1964.15	59.1081			1.9747	4287.05	64.9801	5.455	0.0711752			1.9747	503.911	5.12094	6.671	0.139449			2.09514	2913.63	61.174	790.78	11.633			1.9747	151.044	1.67655	0	0			1.9747	530.535	6.23579	67.402	1.09855			3.3552	7839.88	93.8418	651.004	2.27911
2.0384	3915.02	31.8688	1608.09	48.3908			2.0384	4217.93	63.6162	37.773	0.49285			2.0384	1485.97	15.445	54.959	1.14885			2.16273	2535.24	48.3915	1115.42	16.4968			2.0384	202.021	2.26655	0	0			2.0384	1112.59	13.0867	111.51	1.81744			3.4634	8005.84	99.0567	2251.16	13.8986
2.1021	3103.74	25.2473	1419.67	42.7194			2.1021	4057.36	60.4478	276.361	3.60587			2.1021	3832.88	40.1172	239.188	4.99995			2.23031	2204.95	37.2338	1597.08	23.713			2.1021	278.343	3.14989	0.102	0.00143274			2.1021	2054.98	24.179	314.538	5.12649			3.5716	7782.01	92.0235	6352.33	43.6792
2.1658	2988.61	24.3076	1162.46	34.9778			2.1658	4042.47	60.1538	1257.01	16.401			2.1658	7277.7	76.3314	642.903	13.4391			2.2979	2132.79	34.7962	2251.88	33.5233			2.1658	310.158	3.5181	0.537	0.00754298			2.1658	2829.14	33.2911	773.674	12.6097			3.6799	7791.94	92.3353	9206.17	64.4023
2.2295	3671.76	29.8834	919.767	27.6727			2.2295	4270.68	64.6569	2925.39	38.1696			2.2295	9285.18	97.4353	1310.08	27.3858			2.36548	2201.53	37.1184	2931.4	43.7041			2.2295	364.098	4.14239	0.361	0.00507079			2.2295	3460.34	40.7205	1469.78	23.9552			3.7881	7889.19	95.3913	9710.36	68.0635
2.2932	5158.51	42.0181	796.002	23.9474			2.2932	4641.81	71.9803	4007.34	52.2865			2.2932	9529.14	100	2946.28	61.5886			2.43307	2402.93	43.9218	3150.62	46.9884			2.2932	477.413	5.45388	0.079	0.00110967			2.2932	3811.08	44.8488	2103.01	34.2759			3.8963	7883.02	95.1975	8293.37	57.774
2.3569	6942.18	56.5762	777.553	23.3921			2.3569	5065.67	80.3443	3534.75	46.1203			2.3569	8790.49	92.2348	4649.18	97.1856			2.50065	2585.59	50.0924	3141.95	46.8585			2.3569	580.253	6.64412	0.318	0.00446679			2.3569	3342.33	39.3314	2561.3	41.7453			4.0045	7528.14	84.0461	8842.48	61.7614
2.4206	8673.29	70.7053	931.765	28.0338			2.4206	4964.2	78.3419	2014.41	26.2834			2.4206	7451.21	78.1555	3860.24	80.6938			2.56824	2585.53	50.0903	4470.84	66.7681			2.4206	461.481	5.26948	0.125	0.00175581			2.4206	2227.88	26.214	2430.37	39.6112			4.1128	6615.2	55.3595	8728.8	60.9359
2.4843	9168.14	74.7442	1211.64	36.4579			2.4843	4440.28	68.0037	781.984	10.2031			2.4843	5009.37	52.4852	1547.51	32.3489			2.63582	2446.17	45.3827	6688.94	100			2.4843	275.768	3.12008	0	0			2.4843	1046.95	12.3142	1470.25	23.9628			4.221	6434.82	49.6917	6176.45	42.402
2.548	7940.59	64.7251	1256.6	37.8113			2.548	4182.17	62.9105	193.607	2.52612			2.548	2373.69	24.7772	295.066	6.16801			2.70341	2311.78	40.8426	6471.81	96.7469			2.548	219.656	2.47065	0	0			2.548	285.86	3.35589	492.069	8.01997			4.3292	6305.92	45.6412	3594.23	23.6513
2.6117	5962.87	48.5831	894.917	26.9247			2.6117	4880.57	76.6916	26.754	0.349078			2.6117	865.28	8.91989	20.764	0.434047			2.77099	2314.35	40.9295	4005.6	59.7979			2.6117	253.401	2.86121	0	0			2.6117	40.399	0.46674	81.572	1.3295			4.4375	6740.89	59.309	1732.56	10.1328
2.6754	3846.25	31.3076	506.758	15.2413			2.6754	5832.55	95.4766	3.041	0.039678			2.6754	272.194	2.68498	3.548	0.0741668			2.83858	2357.2	42.3771	2398.39	35.7185			2.6754	232.212	2.61598	0	0			2.6754	4.246	0.0412078	5.63	0.0917603			4.5457	6844.67	62.5699	1450.23	8.08266
2.7391	1945.18	15.7912	250.623	7.53177			2.7391	6035.34	99.4782	1.897	0.0247515			2.7391	84.003	0.706597	1.316	0.0275094			2.90617	2290.95	40.139	2035.46	30.281			2.7391	160.578	1.7869	0	0			2.7391	4.071	0.039148	1.311	0.0213673			4.6539	6730.33	58.9771	1947.57	11.6941
2.8028	682.761	5.48749	111.425	3.34198			2.8028	5357.11	86.0951	0.919	0.0119908			2.8028	48.5	0.333367	1.5	0.0313557			2.97375	2335.82	41.6548	2012.13	29.9314			2.8028	85.808	0.921527	0	0			2.8028	50.694	0.587915	2.245	0.03659			4.7622	7005.76	67.6319	2770.2	17.6676
2.8665	157.676	1.20181	55.091	1.64635			2.8665	4549.21	70.1531	0.729	0.00951177			2.8665	93.604	0.807529	0.604	0.0126259			3.04134	2402.5	43.9073	2017.91	30.018			2.8665	36.707	0.353243	0	0			2.8665	324.036	3.80523	21.401	0.348803			4.8704	7293.24	76.6652	3402.95	22.2623
2.9302	63.08	0.429724	47.291	1.41158			2.9302	4602.59	71.2066	0.291	0.00379688			2.9302	204.973	1.97831	0.587	0.0122705			3.10892	2471	46.2214	1956.48	29.0977			2.9302	15.543	0.108296	0	0			2.9302	1218.43	14.3325	235.73	3.84204			4.9786	7219.65	74.3528	3477.09	22.8006
2.9939	181.472	1.39603	103.506	3.10362			2.9939	4973.56	78.5267	0.095	0.00123953			2.9939	338.768	3.38485	0.045	0.000940672			3.17651	2820.99	58.0444	1681.5	24.9778			2.9939	6.186	0	0	0			2.9939	2968.13	34.9271	1248.59	20.35			5.0869	6923.99	65.0625	3552.98	23.3518
3.0576	614.996	4.9344	255.56	7.68037			3.0576	4598.19	71.1197	0.439	0.00572794			3.0576	462.57	4.68634	0.198	0.00413896			3.24409	3006.19	64.301	1294.44	19.1789			3.0576	19.011	0.148434	0.366	0.00514102			3.0576	5266.57	61.9804	3660.09	59.6538			5.1951	6826.75	62.0068	3518.24	23.0995
3.1213	1667.46	13.5245	591.427	17.7898			3.1213	3630.61	52.0269	0.08	0.00104382			3.1213	484.676	4.91873	0.128	0.00267569			3.31168	2811.93	57.7384	1305.29	19.3414			3.1213	110.708	1.20971	1.584	0.0222497			3.1213	7299.98	85.9142	6135.55	100			5.3033	7157.49	72.3995	3269.44	21.2928
3.185	3323.97	27.0448	1213.84	36.524			3.185	3220.08	43.9261	0	0			3.185	451.736	4.57245	0.764	0.0159705			3.37926	2728.8	54.9302	1463.16	21.7067			3.185	535.041	6.12085	28.834	0.405017			3.185	8496.7	100	5875.87	95.7676			5.4116	7062.8	69.4242	2755.59	17.5616
3.2487	5337.69	43.4805	2014.13	60.6125			3.2487	3787.18	55.1163	0	0			3.2487	421.959	4.25941	0.237	0.00495421			3.44685	2728.9	54.9338	1509.38	22.3992			3.2487	1706.13	19.6748	380.909	5.35044			3.2487	8419.13	99.087	4185.06	68.2101			5.5198	6534.9	52.8363	2169.75	13.3075
3.3124	7628.21	62.1755	2768.19	83.3093			3.3124	4947.92	78.0207	0	0			3.3124	460.612	4.66576	1.744	0.0364563			3.51443	2969.38	63.0573	1376.14	20.4029			3.3124	3334.66	38.523	2022.98	28.4158			3.3124	7014.62	82.5555	3328.31	54.2463			5.628	6410.31	48.9214	1774.85	10.4399
3.3761	9228.74	75.2388	3311.89	99.6746			3.3761	6042.64	99.6224	0.164	0.00213982			3.3761	718.845	7.38047	4.274	0.089343			3.58202	3106.97	67.7055	1290.84	19.125			3.3761	3787.76	43.7671	4806.26	67.5111			3.3761	4994.5	58.778	2554.74	41.6383			5.7362	6437.33	49.7704	1666.76	9.65499
3.4398	8761.75	71.4274	3322.71	100			3.4398	6061.78	100	0.273	0.00356202			3.4398	1623.96	16.8957	47.973	1.00282			3.6496	2990.6	63.7741	1390.56	20.619			3.4398	2758.33	31.8527	5339.42	75.0002			3.4398	2720.87	32.0167	1450.6	23.6425			5.8445	6694.85	57.8623	1605.84	9.21262
3.5035	6698.43	54.5867	2640.43	79.4639			3.5035	5323.6	85.4338	0.262	0.0034185			3.5035	3870.06	40.5081	185	3.86721			3.71719	3129.06	68.4516	1432.93	21.2538			3.5035	1725.59	19.9	3243.85	45.5648			3.5035	903.793	10.6292	493.942	8.05049			5.9527	7177.01	73.0127	1510.76	8.52223
3.5672	4399.31	35.8216	1688.36	50.8068			3.5672	4494.01	69.0638	1.547	0.0201848			3.5672	6570.9	68.9011	810.785	16.9485			3.78477	3714.61	88.2324	1151.47	17.0369			3.5672	1877.99	21.6638	1370.92	19.2566			3.5672	163.956	1.92104	82.039	1.33711			6.0609	7122.16	71.2893	1419.2	7.85737
3.6309	2440.14	19.831	892.207	26.8431			3.6309	3759.82	54.5764	6.367	0.0830747			3.6309	6935.91	72.7383	2829.55	59.1484			3.85236	4062.96	100	739.508	10.8648			3.6309	2552.99	29.4762	456.204	6.40808			3.6309	17.235	0.194092	6.298	0.102648			6.1692	6795	61.0093	1331	7.21689
3.6946	1050.67	8.49034	346.058	10.4043			3.6946	3674.51	52.893	12.158	0.158634			3.6946	5864.25	61.4723	4783.81	100			3.91994	3514.87	81.4848	441.705	6.40308			3.6946	2557.8	29.5318	89.66	1.25941			3.6946	1.49	0.00876888	0.062	0.0010105			6.2774	7012.44	67.8418	1304.87	7.02711
3.7583	492.44	3.93411	75.89	2.27239			3.7583	4021.4	59.738	53.9	0.703271			3.7583	5047.55	52.8866	3913.1	81.7988			3.98753	3037.83	65.3696	239.29	3.37047			3.7583	1362.82	15.7013	16.683	0.234338			3.7583	0.745	0	0.081	0.00132018			6.3856	6897.56	64.2321	1304.29	7.02291
3.822	392.349	3.11718	7.519	0.214459			3.822	4144.09	62.1591	190.694	2.48812			3.822	5024.63	52.6457	1535.45	32.0968			4.05511	2944.43	62.2144	126.254	1.67695			3.822	493.945	5.64522	3.36	0.0471963			3.822	1.499	0.00887481	0.22	0.00358566			6.4939	6563.5	53.7351	1364.26	7.45837
3.8857	443.637	3.53579	1.605	0.0364505			3.8857	4154.23	62.3592	491.726	6.41589			3.8857	5554	58.2108	274.182	5.73145			4.1227	2722.11	54.7042	72.246	0.867796			3.8857	278.54	3.15217	11.104	0.155972			3.8857	8.587	0.0923027	0	0			6.6021	6703.15	58.1232	1418.75	7.85411
3.9494	538.714	4.3118	0.422	0.000842786			3.9494	4359.69	66.4134	1060.02	13.8308			3.9494	5658.66	59.311	34.781	0.727056			4.19028	2295.28	40.2854	40.619	0.393955			3.9494	183.212	2.04886	15.123	0.212425			3.9494	45.001	0.520907	0	0			6.7103	6886.98	63.8996	1496.44	8.41821
4.0131	573.802	4.59818	0.784	0.0117388			4.0131	4426.48	67.7313	1783.27	23.2675			4.0131	4205.41	44.0336	3.268	0.0683137			4.25787	1791.91	23.2808	25.952	0.174212			4.0131	208.459	2.34106	13.34	0.18738			4.0131	147.43	1.72653	0	0			6.8186	6736.19	59.1613	1532.97	8.68346
4.0768	572.313	4.58603	3.442	0.0917433			4.0768	3967.79	58.6803	2222.19	28.9945			4.0768	2075.1	21.6383	11.57	0.241857			4.32546	1332.84	7.7728	25.288	0.164264			4.0768	579.488	6.63527	33.936	0.476683			4.0768	320.722	3.76623	0	0			6.9268	6517.28	52.2826	1393.8	7.67292
4.1405	642.534	5.15916	36.862	1.09767			4.1405	3106.14	41.6777	1732.91	22.6104			4.1405	1198.15	12.4193	72.113	1.50744			4.39304	1102.75	0	29.699	0.23035			4.1405	1630.02	18.7939	50.164	0.704629										7.035	6656.51	56.6576	1330.93	7.21639
4.2042	746.142	6.0048	172.626	5.1841			4.2042	2459.81	28.9239	930.165	12.1365			4.2042	1685.75	17.5452	300.75	6.28683			4.46063	1166.01	2.13711	35.715	0.320483			4.2042	3004.14	34.6977	341.376	4.79514										7.1432	6911.87	64.6815	1472.49	8.2443
4.2679	816.607	6.57993	413.914	12.4468			4.2679	2191.16	23.6227	339.925	4.43524			4.2679	2808	29.3431	889.451	18.5929			4.52821	1559.67	15.4354	51.11	0.551133			4.2679	3804.59	43.9618	1180.03	16.5753										7.2515	6867.66	63.2926	1631.52	9.39907
4.3316	798.726	6.43399	618.713	18.6111			4.3316	2130.75	22.4308	143.152	1.8678			4.3316	3663.64	38.3381	2509.23	52.4525			4.5958	2216.77	37.6331	80.761	0.995368			4.3316	3580.38	41.3669	2191.9	30.7885										7.3597	6835.22	62.2729	1510.27	8.51865
4.3953	669.317	5.37776	721.282	21.6984			4.3953	2167.78	23.1615	350.266	4.57016			4.3953	3615.54	37.8324	4079.56	85.2785			4.66338	2656.21	52.4782	109.597	1.42739			4.3953	3431.58	39.6448	2958.59	41.5578										7.4679	6953.08	65.9764	1429.49	7.93207
4.459	523.452	4.18723	730.62	21.9794			4.459	2193.83	23.6756	1132.97	14.7826			4.459	3239.34	33.8776	2174.32	45.4515			4.73097	2490.57	46.8825	229.156	3.21864			4.459	3205.78	37.0314	2675.91	37.5872										7.5762	6391.33	48.325	1391.26	7.65446
4.5227	399.157	3.17275	678.074	20.3978			4.5227	2263.77	25.0556	2582.16	33.6912			4.5227	2585.73	27.0064	567.632	11.8657			4.79855	2473.39	46.3022	408.699	5.90858			4.5227	2506.35	28.9364	1780.57	25.0109										7.6844	5751.24	28.212	1346.01	7.32588
4.5864	347.948	2.75478	658.023	19.7943			4.5864	2477.51	29.2732	4003.8	52.2403			4.5864	2228.54	23.2513	348.141	7.27748			4.86614	2912.28	61.1286	336.138	4.82146			4.5864	1561.68	18.003	983.159	13.81										7.7926	5587.07	23.0534	1278.55	6.836
4.6501	380.162	3.01771	606.677	18.2488			4.6501	3228.55	44.0932	5515.03	71.9584			4.6501	3000.21	31.3636	713.69	14.9189			4.93372	3065	66.2876	132	1.76304			4.6501	939.031	10.7965	273.344	3.83953										7.9009	5438.85	18.3959	1169.04	6.04081
4.7138	433.481	3.4529	485.344	14.5968			4.7138	4715.11	73.4268	7664.19	100			4.7138	5258.75	55.107	1242.48	25.9725										4.7138	512.983	5.86556	33.342	0.468339										8.0091	5334.48	15.1166	1288.2	6.90608
4.7775	378.57	3.00472	329.512	9.90629			4.7775	5884.49	96.5016	7450.95	97.2177			4.7775	7440.33	78.0411	1729.58	36.1548										4.7775	289.137	3.27481	0.92	0.0129228										8.1173	5536.45	21.4629	1927.36	11.5473
4.8412	208.892	1.61983	159.088	4.77661			4.8412	5748.82	93.8244	4447.22	58.0259			4.8412	7262.53	76.172	2433.59	50.8715										4.8412	169.177	1.88642	0	0										8.2256	6015.4	36.5125	3804.4	25.1774
4.9049	105.195	0.773462	55.912	1.67106			4.9049	4981.81	78.6894	1891.66	24.6818			4.9049	6057.56	63.5045	2670.44	55.8224										4.9049	110.063	1.20225	0.006	8.42791e-05										8.3338	6768.97	60.1912	7023.8	48.555
4.9686	52.912	0.346733	26.835	0.795861			4.9686	4568.75	70.5387	581.302	7.58465			4.9686	5678.63	59.5209	2116.19	44.2366										4.9686	161.331	1.79561	0.448	0.00629284										8.442	6585.56	54.4282	8486.87	59.1791
5.0323	26.007	0.127138	19.061	0.561868			5.0323	4296.74	65.1713	117.534	1.53355			5.0323	5767.69	60.4572	1476.37	30.8617										5.0323	273.015	3.08822	1.007	0.0141448										8.5502	6310.78	45.794	8788.98	61.3728
5.096	89.831	0.648062	18.461	0.543808			5.096	4077.96	60.8541	15.793	0.206062			5.096	5734.7	60.1104	1100.87	23.0124										5.096	518.461	5.92896	21.994	0.308939										8.6585	6181.67	41.7371	10867.2	76.4638
5.1597	516.148	4.12761	42.762	1.27526			5.1597	4187.55	63.0166	0.597	0.00778947			5.1597	6268.78	65.725	1091.4	22.8145										5.1597	985.032	11.3289	264.021	3.70857										8.7667	6656.94	56.6712	12697.1	89.7517
5.2234	1827.94	14.8344	145.542	4.36888			5.2234	4649.65	72.1351	0.519	0.00677175			5.2234	6945.47	72.8388	1339.3	27.9965										5.2234	1710.89	19.7299	1327.8	18.651										8.8749	6174.32	41.506	11605.3	81.8235
5.2871	4178.1	34.016	366.382	11.0161			5.2871	5226.77	83.5231	0.949	0.0123823			5.2871	5999.36	62.8927	1543.53	32.2656										5.2871	2912.97	33.6425	3102.98	43.5861										8.9832	6049.14	37.5726	11274.6	79.4223
5.3508	7069.09	57.612	627.983	18.8901			5.3508	5317.7	85.3175	5.312	0.0693093			5.3508	4331.37	45.3577	797.748	16.676										5.3508	4097.68	47.3541	3545.16	49.7972										9.0914	6258.9	44.1639	13653.5	96.6964
5.4145	10032.8	81.8018	782.898	23.553			5.4145	4400.3	67.2147	15.838	0.206649			5.4145	2794.26	29.1985	130.029	2.7181										5.4145	4518.11	52.22	2547.33	35.7811										9.1996	6372.07	47.7197	14108.4	100
5.4782	11713.2	95.5169	937.853	28.2171			5.4782	3743.73	54.2591	30.799	0.401856			5.4782	1817.21	18.9272	15.874	0.331827										5.4782	3978.93	45.9797	1669.31	23.448										9.3079	6383.53	48.0799	12621.2	89.2008
5.5419	10159.2	82.8334	1261.12	37.9473			5.5419	3970.19	58.7276	59.569	0.777238			5.5419	1793.01	18.6728	0.209	0.0043689										5.5419	3202.88	36.9978	1039.97	14.608										9.4161	6264.07	44.3264	8033.18	55.8846
5.6056	6753.58	55.0369	1547.58	46.5694			5.6056	3983.33	58.987	102.344	1.33535			5.6056	2334	24.36	4	0.0836153										5.6056	2511.74	28.9987	493.83	6.93659										9.5243	6225.78	43.1232	5289.2	35.9593
5.6693	4043.64	32.9186	1376.52	41.4208			5.6693	3965.76	58.6401	133.691	1.74436																	5.6693	1736.94	20.0314	156.834	2.20297										9.6326	6177.57	41.6084	2864.06	18.3492
5.733	2001.78	16.2532	839.942	25.27			5.733	3710.03	53.594	149.781	1.9543																	5.733	993.047	11.4217	78.171	1.09803										9.7408	6036.07	37.162	1253.75	6.65596
5.7967	587.389	4.70908	350.524	10.5387			5.7967	3308.83	45.6773	190.839	2.49001																	5.7967	441.742	5.04103	72.285	1.01535										9.849	5790.99	29.461	631.587	2.13811
5.8604	92.309	0.668287	109.981	3.29852																								5.8604	153.735	1.7077	54.477	0.765212										9.9573	5211.6	11.2552	440.198	0.748346
5.9241	16.424	0.0489224	37.114	1.10525																								5.9241	60.68	0.630702	14.058	0.197466										10.0655	4853.41	0	480.579	1.04157
5.9878	10.43	0	21.846	0.645695																								5.9878	49.977	0.506827	1.855	0.0260563										10.1737	5100.94	7.77811	678.714	2.48033
6.0515	15.083	0.0379773	9.796	0.282996																								6.0515	80.793	0.863485	0.275	0.00386279										10.2819	5390	16.861	967	4.57371
6.1152	36.361	0.211646	2.981	0.0778674																								6.1152	161.481	1.79735	0.28	0.00393302
6.1789	89.897	0.648601	0.571	0.00532761																								6.1789	306.091	3.47103	0.156	0.00219126
6.2426	143.253	1.08409	1.458	0.0320259																								6.2426	486.173	5.55526	0.847	0.0118974
6.3063	146.616	1.11154	0.986	0.0178189																								6.3063	662.347	7.59426	0.141	0.00198056
6.37	118.849	0.884904	0.958	0.0169761																								6.37	852.49	9.79494	2.545	0.0357484
6.4337	103.529	0.759864	1.37	0.0293771																								6.4337	1008.59	11.6016	17.703	0.248665
6.4974	103.417	0.75895	1.189	0.0239291																								6.4974	1151.36	13.254	67.416	0.94696
6.5611	100.126	0.732089	0.94	0.0164343																								6.5611	1096.42	12.6182	116.828	1.64103
6.6248	61.795	0.419235	0.394	0																								6.6248	988.262	11.3663	134.718	1.89232
6.6885	26.415	0.130468	0.742	0.0104746																								6.6885	876.916	10.0776	117.161	1.6457
																												6.7522	762.985	8.75902	57.916	0.813518
																												6.8159	708.296	8.12607	23.599	0.331484
																												6.8796	682.846	7.83151	9.095	0.127753
																												6.9433	645.68	7.40136	33.069	0.464504
																												7.007	605.111	6.93183	114.264	1.60501
																												7.0707	639.58	7.33076	295.975	4.15742

## Sheet: Figure 1B
	Pearson Coefficient
Cell #	WT	∆VDAC1,2	VDAC1	VDAC1E73Q	VDAC2	VDAC2E84Q		p value unpaired, t test
1	0.64	0	0.63	0.36	0.53	0.11		Condition	p value	p value summary
2	0.6	0.36	0.57	0.14	0.66	0.39		WT vs ∆VDAC1,2	<0.0001	****
3	0.56	0.2	0.66	0.22	0.63	0.19		VDAC1 vs VDAC1E73Q	<0.0001	****
4	0.67	0.07	0.58	0.23	0.68	0.22		VDAC2 vs VDAC2E84Q	<0.0001	****
5	0.57	0.26	0.61	0.13	0.47	0.36
6	0.62	0.36	0.65	0.17	0.69	0.31
7	0.69	0.14	0.64	0.07	0.48	0.12
8	0.72	0	0.75	0.25	0.67	0.08
9	0.61	0.22	0.63	0.24	0.58	0.07
10	0.62	0.05	0.71	0.06	0.55	0.34
11	0.64	0	0.6	0.15	0.6	0.35
12	0.63	0	0.65	0.2	0.47	0.17
13	0.69	0.13	0.66	0.05	0.57	0.23
14	0.69	0.1	0.64	0.23	0.66	0.03
15	0.63	0.26	0.63	0.09	0.58	0.12
16	0.67	0.17	0.57	0.35	0.58	0.33
17	0.72	0.39	0.54	0.06	0.62	0.27
18	0.67	0.14	0.63	0.01	0.56	0.07
19	0.63	0.37	0.68	0.36	0.61	0.14
20	0.6	0.26	0.64	0.22	0.57	0.19
Mean	0.6435	0.174	0.6335	0.1795	0.588	0.2045
Standard_deviation	0.0443029	0.129669	0.0474631	0.102639	0.0653146	0.10984
	Pearson Coefficient
Cell #	WT	∆VDAC1,2	VDAC1	VDAC1E73D	VDAC2	VDAC2E84D		p value unpaired, t test
1	0.713	0.062	0.713	0.669	0.42	0.722		Condition	p value	p value summary
2	0.717	0.333	0.681	0.743	0.607	0.733		WT vs ∆VDAC1,2	<0.0001	****
3	0.575	0.175	0.611	0.703	0.776	0.7		VDAC1 vs VDAC1E73D	0.0225	*
4	0.533	0.057	0.501	0.712	0.627	0.798		VDAC2 vs VDAC2E84D	0.0008	***
5	0.595	0.177	0.588	0.718	0.648	0.66
6	0.534	0.051	0.697	0.717	0.692	0.688
7	0.407	0.195	0.774	0.661	0.636	0.739
8	0.655	0.131	0.578	0.645	0.697	0.807
9	0.712	0.139	0.591	0.73	0.435	0.756
10	0.569	0.265	0.732	0.774	0.557	0.734
11	0.683	0.073	0.604	0.726	0.582	0.694
12	0.567	0.36	0.547	0.712	0.479	0.747
13	0.663	0.33	0.682	0.678	0.605	0.754
14	0.6	0.174	0.761	0.752	0.677	0.715
15	0.607	0.198	0.769	0.666	0.754	0.716
16	0.745	0.421	0.856	0.746	0.791	0.799
17	0.611	0.434	0.531	0.783	0.713	0.638
18	0.44	0.135	0.604	0.753	0.688	0.753
19	0.722	0.107	0.802	0.781	0.698	0.761
20	0.655	0.221	0.778	0.761	0.682	0.693
21	0.668			0.763
22	0.544			0.706
23	0.47			0.766
24	0.614
25	0.647
26	0.793
27	0.583
28	0.609
29	0.516
30	0.545
31	0.587
32	0.744
33	0.686
34	0.639
35	0.741
36	0.662
37	0.749
38	0.689
39	0.663
40	0.697
41	0.711
42	0.735
43	0.588
44	0.742
45	0.649
46	0.668
Mean	0.635696	0.2019	0.67	0.724565	0.6382	0.73035
Standard_deviation	0.0856512	0.116064	0.0989702	0.0396943	0.100865	0.0433743

## Sheet: Figure 1C
Distance (µm)	EGFP channel	EGFP channel normalized	aTom20 channel	aTom20 channel normalized			Distance (µm)	EGFP channel	EGFP channel normalized	aTom20 channel	aTom20 channel normalized
0	118.492	6.39759	53.432	1.16796			0	1743000	16.4998	128000	1.24075
0.0637	206.869	11.1692	150.194	3.28307			0.10823	1277204	2.58124	56322	0.527431
0.1274	421.167	22.7395	305.332	6.67422			0.21646	1190821	0	26175	0.227417
0.1911	686.425	37.0613	498.987	10.9073			0.32469	1404519	6.38557	29051	0.256038
0.2548	879.089	47.4635	725.865	15.8666			0.43292	2000980	24.2086	70407	0.667601
0.3185	925.558	49.9725	945.813	20.6744			0.54115	2869353	50.1567	158989	1.54914
0.3822	770.093	41.5787	1071.92	23.4309			0.64939	3794262	77.7942	180179	1.76002
0.4459	609.256	32.8948	958.955	20.9617			0.75762	4255521	91.5772	117306	1.13433
0.5096	492.253	26.5776	781.424	17.0811			0.86585	4371195	95.0337	65722	0.620977
0.5733	341.422	18.434	546.905	11.9547			0.97408	4084866	86.4778	84519	0.808039
0.637	188.524	10.1787	262.351	5.7347			1.08231	3718946	75.5437	153229	1.49182
0.7007	98.879	5.33865	85.203	1.86244			1.19054	3059607	55.8417	294593	2.89864
0.7644	63.733	3.44106	9.839	0.21507			1.29877	2924964	51.8184	469852	4.64276
0.8281	53.489	2.88796	0.374	0.00817522			1.407	2947753	52.4994	652904	6.46444
0.8918	46.07	2.4874	0	0			1.51523	3286033	62.6077	1064691	10.5624
0.9555	28.643	1.54649	0	0			1.62347	3134192	58.0704	2182990	21.6914
1.0192	17.245	0.931088	0	0			1.7317	3097252	56.9666	3899225	38.7709
1.0829	34.423	1.85856	0.481	0.0105141			1.83993	2983281	53.561	5000467	49.7301
1.1466	129.432	6.98826	6.555	0.143285			1.94816	2909842	51.3666	5208462	51.8
1.2103	378.688	20.446	42.811	0.935801			2.05639	2805494	48.2485	5121627	50.9359
1.274	702.145	37.91	172.588	3.77258			2.16462	2635253	43.1615	5989618	59.5739
1.3377	930.634	50.2466	458.478	10.0218			2.27285	2886514	50.6695	6715653	66.7992
1.4014	1085.75	58.6214	984.838	21.5275			2.38108	2943826	52.3821	6421654	63.8734
1.4651	961.316	51.9031	1788.46	39.0938			2.48931	3128970	57.9144	6212249	61.7894
1.5288	655.173	35.3739	2355.95	51.4983			2.59754	3389371	65.6955	6902558	68.6592
1.5925	468.211	25.2795	2400.27	52.4673			2.70578	3333100	64.0141	7953273	79.1156
1.6562	428.908	23.1575	1875.14	40.9885			2.81401	3671568	74.1279	6819683	67.8345
1.7199	307.171	16.5847	875.458	19.1365			2.92224	3637796	73.1188	3549302	35.2886
1.7836	135.575	7.31993	239.856	5.24299			3.03047	3420140	66.6149	1297730	12.8816
1.8473	41.836	2.2588	46.284	1.01172			3.1387	3134913	58.092	286151	2.81462
1.911	17.827	0.962511	5.173	0.113076			3.24693	3032359	55.0275	33874	0.304035
1.9747	86.924	4.69318	2.958	0.0646586			3.35516	3125233	57.8027	6307	0.0296959
2.0384	320.209	17.2886	22.265	0.486688			3.46339	3807432	78.1877	9038	0.056874
2.1021	697.217	37.644	199.163	4.35348			3.57162	4145863	88.3005	13466	0.10094
2.1658	1017.07	54.9135	726.269	15.8754			3.67985	4055619	85.6039	17133	0.137433
2.2295	1001.65	54.0808	1291.21	28.2244			3.78808	3706848	75.1821	9758	0.0640393
2.2932	656.699	35.4563	1209.7	26.4427			3.89632	3474142	68.2286	8100	0.0475393
2.3569	298.601	16.122	484.683	10.5946			4.00455	3053258	55.652	3323	0
2.4206	109.826	5.9297	118.556	2.5915			4.11278	3250626	61.5496	4353	0.0102503
2.4843	85.83	4.63411	61.745	1.34968			4.22101	3773979	77.1881	11939	0.085744
2.548	169.395	9.14593	89.814	1.96323			4.32924	3789383	77.6484	46615	0.43083
2.6117	325.11	17.5533	275.258	6.01683			4.43747	3625131	72.7403	184259	1.80062
2.6754	495.901	26.7746	651.707	14.2456			4.5457	3436599	67.1068	466330	4.60771
2.7391	631.624	34.1025	1324.56	28.9535			4.65393	3499724	68.993	556768	5.50773
2.8028	711.189	38.3983	2102.9	45.967			4.76216	3330641	63.9406	420268	4.14932
2.8665	769.654	41.555	2317.07	50.6487			4.8704	3248185	61.4767	304096	2.99321
2.9302	790.397	42.6749	1981.95	43.3232			4.97863	3253500	61.6355	345294	3.4032
2.9939	766.086	41.3623	1669.2	36.4869			5.08686	3115489	57.5116	751442	7.44507
3.0576	769.823	41.5641	1631.39	35.6604			5.19509	2960781	52.8887	1706078	16.9453
3.1213	1011.59	54.6175	2082.17	45.5139			5.30332	2821636	48.7309	3167976	31.4937
3.185	1566.19	84.5612	3367.66	73.6134			5.41155	2690705	44.8185	4718878	46.9278
3.2487	1852.13	100	4574.8	100			5.51978	2394271	35.9606	5450138	54.2051
3.3124	1588.33	85.7569	4334.92	94.7565			5.62801	2095832	27.0429	6099657	60.669
3.3761	1311.15	70.7913	3196.57	69.8735			5.73624	2235178	31.2067	6157754	61.2471
3.4398	1012.4	54.6612	2221.96	48.5695			5.84447	2641395	43.345	5309833	52.8089
3.5035	580.121	31.3217	1289.85	28.1948			5.9527	2669211	44.1762	3600506	35.7981
3.5672	274.177	14.8033	431.157	9.42461			6.06094	2497073	39.0325	2006556	19.9356
3.6309	92.211	4.97863	68.082	1.4882			6.16917	2505820	39.2939	1315283	13.0562
3.6946	14.139	0.763389	3.311	0.0723748			6.2774	2784343	47.6165	1211449	12.0229
3.7583	0.769	0.0415197	0.164	0.00358486			6.38563	3011263	54.3972	1876617	18.6425
3.822	0	0	0.035	0.000765061			6.49386	2671011	44.23	3969686	39.4721
3.8857	0	0	0.014	0.000306024			6.60209	2328136	33.9844	7127386	70.8966
3.9494	0.26	0.0140379	0.047	0.00102737			6.71032	2574494	41.3459	9997178	99.456
4.0131	6.681	0.360719	0.09	0.0019673			6.81855	2853901	49.695	10051845	100
4.0768	42.752	2.30826	0.239	0.00522427			6.92678	3005822	54.2346	7763087	77.2229
4.1405	151.381	8.17332	3.934	0.0859929			7.03502	3150344	58.5531	4480597	44.5565
4.2042	363.419	19.6216	36.752	0.803358			7.14325	3462154	67.8704	1998507	19.8555
4.2679	637.769	34.4343	134.942	2.94968			7.25148	4007000	84.1511	640205	6.33807
4.3316	865.219	46.7147	345.475	7.5517			7.35971	4537396	100	267291	2.62693
4.3953	971.856	52.4722	628.096	13.7295			7.46794	4126669	87.7269	137224	1.33254
4.459	1001.84	54.0912	973.914	21.2887			7.57617	3550692	70.516	60223	0.566252
4.5227	985.575	53.2129	1456.49	31.8372			7.6844	3502000	69.061	20000	0.165965
4.5864	785.47	42.4089	1699.46	37.1483
4.6501	449.28	24.2574	1424.26	31.1328
4.7138	210.605	11.3709	763.234	16.6834

## Sheet: Figure 1D
Distance (µm)	HTL channel	HTL channel normalized	aTom20 channel	aTom20 channel normalized
0	12.408	0.956556	7.682	1.32483			Distance (µm)	HTL channel	HTL channel normalized	aTom20 channel	aTom20 channel normalized
0.086	20.372	1.86002	7.049	1.20343			0	390.311	70.4342	0.154	0.0092879
0.172	22.659	2.11947	5.71	0.946637			0.08598	426.87	80.7397	0.136	0.00624823
0.2579	17.714	1.55849	4.534	0.721101			0.17196	411.602	76.4359	0.099	0
0.3439	14.363	1.17834	5.081	0.826006			0.25794	366.548	63.7357	0.131	0.00540387
0.4299	17.208	1.50108	5.911	0.985185			0.34392	359.592	61.7749	0.328	0.0386715
0.5159	20.701	1.89734	7.524	1.29453			0.4299	404.932	74.5557	0.647	0.0925413
0.6019	20.343	1.85673	6.924	1.17946			0.51587	436.28	83.3923	1.819	0.290458
0.6878	16.148	1.38083	5.264	0.861102			0.60185	401.65	73.6305	9.7	1.62133
0.7738	11.979	0.907888	5.589	0.923431			0.68783	337.789	55.6289	42.123	7.09663
0.8598	11.383	0.840276	7.942	1.37469			0.77381	284.007	40.4684	105.982	17.8806
0.9458	17.28	1.50925	5.662	0.937431			0.85979	240.685	28.2564	235.934	39.8257
1.0317	25.021	2.38742	3.559	0.534113			0.94577	217.588	21.7457	421.542	71.1695
1.1177	19.724	1.78651	3.403	0.504195			1.03175	232.209	25.8672	427.077	72.1042
1.2037	10.448	0.734206	3.884	0.596442			1.11773	271.982	37.0787	336.246	56.7655
1.2897	11.27	0.827457	4.413	0.697895			1.20371	292.379	42.8284	307.193	51.8593
1.3757	19.045	1.70948	6.672	1.13113			1.28969	272.784	37.3048	284.298	47.993
1.4616	20.395	1.86263	9.104	1.59755			1.37566	242.331	28.7204	261.172	44.0877
1.5476	13.884	1.124	6.272	1.05442			1.46164	222.214	23.0497	234.474	39.5791
1.6336	11.416	0.84402	3.486	0.520113			1.54762	196.031	15.669	174.667	29.4795
1.7196	13.814	1.11606	3.38	0.499784			1.6336	159.15	5.27271	167.161	28.2119
1.8056	15.036	1.25469	3.432	0.509757			1.71958	140.445	0	234.687	39.6151
1.8915	13.413	1.07057	2.983	0.423647			1.80556	161.815	6.02394	290.144	48.9802
1.9775	14.584	1.20341	3.925	0.604306			1.89154	189.913	13.9444	279.635	47.2055
2.0635	28.734	2.80863	10.655	1.895			1.97752	182.11	11.7449	259.919	43.8761
2.1495	71.188	7.62477	27.955	5.21283			2.0635	162.481	6.21168	264.493	44.6485
2.2355	146.354	16.1519	62.31	11.8015			2.14948	180.549	11.3048	303.244	51.1924
2.3214	222.162	24.7518	103.327	19.6678			2.23545	247.374	30.142	337.499	56.9771
2.4074	264.794	29.5881	129.883	24.7608			2.32143	344.105	57.4093	365.788	61.7543
2.4934	291.028	32.5642	139.199	26.5474			2.40741	419.265	78.596	302.327	51.0375
2.5794	314.862	35.268	139.482	26.6017			2.49339	427.827	81.0095	80.719	13.6144
2.6653	334.789	37.5286	145.656	27.7858			2.57937	402.394	73.8402	8.078	1.34742
2.7513	372.999	41.8633	191.228	36.5257			2.66535	409.378	75.8089	1.45	0.228145
2.8373	438.825	49.3308	275.155	52.6214			2.75133	434.045	82.7623	2.765	0.45021
2.9233	458.889	51.6069	282.055	53.9447			2.83731	429.187	81.3929	15.803	2.65195
3.0093	408.684	45.9115	273.981	52.3962			2.92329	408.985	75.6982	11.532	1.9307
3.0952	371.425	41.6847	342.033	65.4474			3.00926	398.509	72.7451	5.431	0.90042
3.1812	365.342	40.9946	393.538	75.3251			3.09524	393.95	71.46	5.161	0.854825
3.2672	322.495	36.1339	305.13	58.37			3.18122	403.739	74.2194	2.453	0.397522
3.3532	236.606	26.3904	147.584	28.1555			3.2672	415.439	77.5175	0.728	0.10622
3.4392	146.337	16.1499	39.822	7.48871			3.35318	401.237	73.5141	0.398	0.0504924
3.5251	75.335	8.09522	9.695	1.71089			3.43916	377.61	66.8539	0.387	0.0486348
3.6111	35.323	3.55611	8.222	1.42839			3.52514	363.09	62.7609	0.587	0.082409
3.6971	21.462	1.98367	9.406	1.65546			3.61112	349.125	58.8244	0.97	0.147087
3.7831	21.733	2.01442	8.157	1.41593			3.6971	350.496	59.2108	2.552	0.414241
3.8691	25.623	2.45571	8.679	1.51604			3.78308	373.665	65.7419	10.938	1.83039
3.955	30.621	3.0227	8.136	1.4119			3.86906	376.194	66.4548	17.309	2.90627
4.041	47.715	4.96191	10.989	1.95905			3.95503	338.434	55.8107	14.177	2.37737
4.127	93.015	10.1009	33.103	6.20012			4.04101	289.786	42.0974	20.646	3.46979
4.213	173.716	19.2559	113.884	21.6925			4.12699	258.545	33.291	44.001	7.41377
4.299	284.528	31.8268	224.48	42.9028			4.21297	253.692	31.923	87.837	14.8164
4.3849	399.011	44.8142	284.285	54.3723			4.29895	259.849	33.6585	123.189	20.7863
4.4709	433.22	48.6949	308.907	59.0944			4.38493	257.487	32.9927	123.78	20.8861
4.5569	378.277	42.462	323.161	61.8281			4.47091	258.438	33.2608	157.731	26.6195
4.6429	303.493	33.9783	253.384	48.4461			4.55689	276.528	38.3601	274.704	46.3728
4.7288	212.399	23.6442	128.861	24.5648			4.64287	284.368	40.5701	343.12	57.9263
4.8148	122.018	13.3911	68.229	12.9367			4.72885	259.034	33.4288	311.259	52.5459
4.9008	81.938	8.84428	59.262	11.217			4.81482	216.072	21.3183	281.086	47.4506
4.9868	81.33	8.77531	64.13	12.1505			4.9008	182.192	11.768	250.583	42.2995
5.0728	104.366	11.3886	86.312	16.4047			4.98678	178.101	10.6148	237.255	40.0488
5.1587	139.029	15.3209	132.759	25.3124			5.07276	214.217	20.7954	335.734	56.679
5.2447	169.246	18.7488	212.437	40.5932			5.15874	267.68	35.866	431.694	72.8839
5.3307	193.601	21.5117	327.592	62.6779			5.24472	295.919	43.8262	357.853	60.4143
5.4167	223.211	24.8708	356.743	68.2685			5.3307	294.849	43.5246	298.102	50.3241
5.5027	281.631	31.4982	366.486	70.137			5.41668	297.495	44.2705	315.191	53.2099
5.5886	343.461	38.5124	480.391	91.982			5.50266	325.15	52.0661	354.401	59.8313
5.6746	377.381	42.3604	522.199	100			5.58863	361.126	62.2073	334.291	56.4353
5.7606	352.524	39.5405	395.563	75.7135			5.67461	364.678	63.2086	234.105	39.5168
5.8466	293.381	32.8311	272.894	52.1878			5.76059	336.977	55.4	194.403	32.8123
5.9326	224.809	25.0521	267.879	51.226			5.84657	322.55	51.3332	196.592	33.182
6.0185	164.097	18.1647	277.973	53.1618			5.93255	334.094	54.5873	164.804	27.8139
6.1045	109.901	12.0165	180.997	34.5636			6.01853	342.492	56.9546	127.19	21.462
6.1905	66.443	7.08648	82.384	15.6513			6.10451	325.35	52.1225	95.888	16.176
6.2765	33.876	3.39196	44.434	8.37321			6.19049	289.529	42.025	97.351	16.423
6.3624	16.348	1.40352	28.994	5.41209			6.27647	248.229	30.383	184.913	31.2097
6.4484	13.554	1.08656	14.171	2.56931			6.36245	225.245	23.9041	307.341	51.8843
6.5344	20.195	1.83994	5.27	0.862252			6.44842	241.161	28.3906	390.39	65.9088
6.6204	27.601	2.6801	3.805	0.581292			6.5344	258.827	33.3704	532.59	89.9223
6.7064	27.431	2.66082	6.635	1.12404			6.62038	242.941	28.8924	592.267	100
6.7923	27.897	2.71368	9.694	1.7107			6.70636	234.856	26.6133	456.313	77.0413
6.8783	32.991	3.29156	10.096	1.78779			6.79234	253.383	31.8359	378.404	63.8847
6.9643	36.601	3.70109	9.992	1.76785			6.87832	268.438	36.0797	414.803	70.0315
7.0503	38.833	3.9543	10.953	1.95215			6.9643	301.406	45.373	552.016	93.2028
7.1363	43.869	4.5256	12.691	2.28547			7.05028	371.267	65.0659	527.674	89.0921
7.2222	48.805	5.08556	16.078	2.93503			7.13626	402.816	73.9592	307.54	51.9179
7.3082	46.85	4.86378	16.272	2.97224			7.22224	366.419	63.6993	242.921	41.0056
7.3942	43.06	4.43383	11.688	2.09311			7.30822	336.086	55.1488	371.405	62.7028
7.4802	43.291	4.46003	6.839	1.16316			7.39419	344.392	57.4902	545.429	92.0904
7.5662	43.467	4.48	5.688	0.942417			7.48017	379.403	67.3594	504.069	85.1059
7.6521	38.002	3.86003	6.246	1.04943			7.56615	429.671	81.5293	419.774	70.8709
7.7381	32.208	3.20274	7.159	1.22453			7.65213	462.251	90.7132	253.644	42.8164
7.8241	35.578	3.58504	9.36	1.64664			7.73811	463.813	91.1535	80.095	13.509
7.9101	40.502	4.14364	13.031	2.35067			7.82409	472.562	93.6198	24.815	4.17382
7.996	40.708	4.16701	12.657	2.27895			7.91007	495.196	100	26.099	4.39065
8.082	41.499	4.25674	8.12	1.40883			7.99605	491.201	98.8739	61.18	10.3148
8.168	44.38	4.58357	6.428	1.08434			8.08203	464.781	91.4264	92.164	15.5471
8.254	40.964	4.19605	7.506	1.29108			8.168	453.667	88.2935	118.781	20.0419
8.34	33.611	3.3619	11.687	2.09292			8.25398	456.911	89.2079	89.494	15.0962
8.4259	30.951	3.06014	17.038	3.11914			8.33996	441.147	84.7642	27.821	4.68144
8.5119	36.743	3.7172	8.681	1.51642
8.5979	41.818	4.29293	5.686	0.942034
8.6839	33.318	3.32866	11.875	2.12897
8.7699	23.895	2.25968	6.239	1.04809
8.8558	26.451	2.54964	3.459	0.514935
8.9418	29.428	2.88736	2.341	0.300523
9.0278	23.656	2.23257	1.082	0.0590689
9.1138	17.037	1.48169	0.835	0.0116987
9.1998	14.908	1.24016	0.883	0.0209043
9.2857	17.97	1.58753	0.835	0.0116987
9.3717	26.292	2.53161	0.774	0
9.4577	35.686	3.59729	2.73	0.375126
9.5437	44.746	4.62509	12.855	2.31692
9.6296	54.939	5.78142	18.495	3.39857
9.7156	92.227	10.0115	32.167	6.02062
9.8016	156.654	17.3203	88.382	16.8016
9.8876	245.357	27.3831	225.271	43.0545
9.9736	364.41	40.8889	386.125	73.9034
10.0595	495.828	55.7974	439.784	84.1943
10.1455	559.607	63.0327	443.356	84.8793
10.2315	544.725	61.3445	380.311	72.7884
10.3175	465.704	52.38	250.854	47.9609
10.4035	363.382	40.7723	190.793	36.4422
10.4894	277.958	31.0815	190.674	36.4194
10.5754	218.664	24.355	184.443	35.2244
10.6614	174.336	19.3262	158.468	30.2429
10.7474	131.924	14.5149	123.257	23.4901
10.8334	98.145	10.6829	91.55	17.4092
10.9193	87.685	9.49624	59.407	11.2448
11.0053	102.334	11.1581	21.272	3.93115
11.0913	151.496	16.7352	7.623	1.31352
11.1773	229.229	25.5535	4.775	0.76732
11.2632	312.217	34.9679	6.525	1.10294
11.3492	421.932	47.4144	14.259	2.58618
11.4352	606.658	68.3704	25.372	4.71746
11.5212	827.522	93.4259	37.892	7.11857
11.6072	885.472	100	77.986	14.8079
11.6931	761.695	85.9583	197.11	37.6537
11.7791	617.793	69.6336	363.982	69.6568
11.8651	498.279	56.0755	470.905	90.1627
11.9511	361.546	40.564	486.556	93.1643
12.0371	209.71	23.3392	419.854	80.3721
12.123	97.528	10.6129	316.167	60.4867
12.209	36.303	3.66729	225.585	43.1147
12.295	12.339	0.948728	144.01	27.4701
12.381	5.443	0.166422	83.657	15.8955
12.467	4.081	0.0119116	35.016	6.567
12.5529	3.976	0	11.818	2.11804
12.6389	4.976	0.113444	7.67	1.32253
12.7249	9.666	0.645494	6.307	1.06113
12.8109	18.297	1.62462	7.23	1.23815
12.8968	25.623	2.45571	9.042	1.58565
12.9828	28.818	2.81816	7.752	1.33826
13.0688	28.541	2.78674	7.117	1.21647
13.1548	25.853	2.4818	7.987	1.38332
13.2408	25.76	2.47125	7.601	1.3093
13.3267	28.123	2.73932	7.698	1.3279
13.4127	30.728	3.03484	7.482	1.28647
13.4987	30.965	3.06173	6.664	1.1296
13.5847	26.628	2.56972	5.42	0.89102

## Sheet: Figure 2D
HKI-N	Replicate 1			Replicate 2			Replicate 3			Replicate 4			Replicate 5			Replicate 6				HKI-N L7Q	Replicate 1			Replicate 2			Replicate 3			Replicate 4			Replicate 5			Replicate 6
	Time (ns)	Distance (Å)		Time (ns)	Distance (Å)		Time (ns)	Distance (Å)		Time (ns)	Distance (Å)		Time (ns)	Distance (Å)		Time (ns)	Distance (Å)				Time (ns)	Distance (Å)		Time (ns)	Distance (Å)		Time (ns)	Distance (Å)		Time (ns)	Distance (Å)		Time (ns)	Distance (Å)		Time (ns)	Distance (Å)
	0.000	3.314		0.000	3.701		0.000	3.586		0.000	3.614		0.000	3.703		0.000	3.703				0.000	3.744		0.000	3.608		0.000	3.824		0.000	3.707		0.000	3.904		0.000	3.727
	0.500	3.813		0.500	3.727		0.500	3.758		0.500	3.701		0.500	3.547		0.500	3.547				0.500	3.629		0.500	3.807		0.500	3.734		0.500	3.629		0.500	3.701		0.500	3.735
	1.000	3.957		1.000	3.933		1.000	3.791		1.000	3.894		1.000	3.501		1.000	3.501				1.000	3.534		1.000	3.458		1.000	3.870		1.000	3.695		1.000	3.501		1.000	3.929
	1.500	3.881		1.500	3.674		1.500	3.685		1.500	3.797		1.500	3.768		1.500	3.768				1.500	3.803		1.500	3.735		1.500	3.801		1.500	3.611		1.500	3.637		1.500	4.271
	2.000	3.678		2.000	3.696		2.000	3.467		2.000	4.057		2.000	3.786		2.000	3.786				2.000	3.524		2.000	3.695		2.000	3.558		2.000	3.705		2.000	3.564		2.000	3.900
	2.500	3.625		2.500	3.924		2.500	3.551		2.500	3.838		2.500	3.557		2.500	3.557				2.500	3.597		2.500	3.905		2.500	3.712		2.500	4.063		2.500	3.874		2.500	3.885
	3.000	3.803		3.000	3.782		3.000	3.992		3.000	3.689		3.000	3.659		3.000	3.659				3.000	3.684		3.000	4.083		3.000	3.929		3.000	3.788		3.000	3.477		3.000	3.915
	3.500	3.674		3.500	3.750		3.500	3.766		3.500	3.736		3.500	3.803		3.500	3.803				3.500	3.882		3.500	3.625		3.500	3.477		3.500	3.603		3.500	3.937		3.500	3.540
	4.000	3.489		4.000	3.801		4.000	3.701		4.000	3.523		4.000	3.712		4.000	3.712				4.000	3.552		4.000	3.569		4.000	3.528		4.000	4.063		4.000	3.701		4.000	3.727
	4.500	3.807		4.500	3.448		4.500	3.648		4.500	3.801		4.500	3.865		4.500	3.865				4.500	3.754		4.500	3.891		4.500	3.820		4.500	3.685		4.500	3.791		4.500	3.703
	5.000	3.829		5.000	3.734		5.000	3.575		5.000	3.767		5.000	3.842		5.000	3.842				5.000	3.524		5.000	3.734		5.000	3.985		5.000	3.974		5.000	3.684		5.000	3.841
	5.500	3.797		5.500	3.673		5.500	3.742		5.500	3.385		5.500	4.177		5.500	4.177				5.500	3.471		5.500	3.879		5.500	3.530		5.500	3.590		5.500	3.882		5.500	3.809
	6.000	3.701		6.000	3.550		6.000	3.540		6.000	3.636		6.000	3.821		6.000	3.821				6.000	3.929		6.000	3.754		6.000	4.037		6.000	3.774		6.000	3.533		6.000	3.821
	6.500	3.744		6.500	3.689		6.500	3.728		6.500	3.813		6.500	3.541		6.500	3.541				6.500	3.748		6.500	3.805		6.500	4.024		6.500	4.093		6.500	3.776		6.500	3.791
	7.000	3.506		7.000	3.912		7.000	3.550		7.000	3.514		7.000	3.848		7.000	3.848				7.000	3.636		7.000	3.807		7.000	4.139		7.000	3.657		7.000	3.851		7.000	3.718
	7.500	3.476		7.500	3.700		7.500	3.807		7.500	3.984		7.500	3.771		7.500	3.771				7.500	3.841		7.500	3.883		7.500	3.833		7.500	3.689		7.500	3.742		7.500	3.501
	8.000	3.444		8.000	3.833		8.000	3.419		8.000	3.861		8.000	3.480		8.000	3.480				8.000	3.519		8.000	3.766		8.000	3.953		8.000	3.534		8.000	3.540		8.000	3.786
	8.500	3.681		8.500	3.780		8.500	3.879		8.500	3.678		8.500	3.625		8.500	3.625				8.500	3.755		8.500	3.774		8.500	3.743		8.500	3.833		8.500	3.354		8.500	3.528
	9.000	3.471		9.000	3.796		9.000	3.332		9.000	3.924		9.000	3.646		9.000	3.646				9.000	3.820		9.000	3.748		9.000	3.438		9.000	3.759		9.000	3.691		9.000	3.507
	9.500	3.612		9.500	3.713		9.500	3.844		9.500	3.593		9.500	3.562		9.500	3.562				9.500	3.534		9.500	3.326		9.500	3.967		9.500	3.861		9.500	3.754		9.500	3.834
	10.000	3.329		10.000	3.629		10.000	3.434		10.000	3.746		10.000	3.669		10.000	3.669				10.000	3.801		10.000	3.715		10.000	3.962		10.000	3.611		10.000	3.673		10.000	3.678
	10.500	4.226		10.500	3.818		10.500	3.640		10.500	3.770		10.500	3.674		10.500	3.674				10.500	3.946		10.500	3.657		10.500	3.937		10.500	3.625		10.500	3.951		10.500	3.991
	11.000	3.905		11.000	3.713		11.000	3.662		11.000	3.662		11.000	3.619		11.000	3.619				11.000	3.951		11.000	3.780		11.000	3.953		11.000	3.728		11.000	3.763		11.000	3.511
	11.500	3.699		11.500	3.590		11.500	3.797		11.500	3.770		11.500	3.603		11.500	3.603				11.500	3.581		11.500	3.854		11.500	3.748		11.500	3.971		11.500	3.896		11.500	3.801
	12.000	3.926		12.000	3.596		12.000	3.607		12.000	3.748		12.000	3.775		12.000	3.775				12.000	3.901		12.000	3.593		12.000	3.910		12.000	3.445		12.000	3.885		12.000	3.834
	12.500	4.042		12.500	3.603		12.500	3.490		12.500	3.727		12.500	3.932		12.500	3.932				12.500	3.718		12.500	3.732		12.500	3.728		12.500	4.016		12.500	3.879		12.500	3.868
	13.000	4.605		13.000	3.558		13.000	3.709		13.000	3.674		13.000	3.597		13.000	3.597				13.000	3.750		13.000	3.519		13.000	3.700		13.000	3.540		13.000	3.693		13.000	3.817
	13.500	4.220		13.500	3.558		13.500	3.619		13.500	3.295		13.500	3.967		13.500	3.967				13.500	3.678		13.500	3.409		13.500	3.628		13.500	3.640		13.500	3.818		13.500	3.852
	14.000	3.992		14.000	3.673		14.000	3.689		14.000	3.636		14.000	3.754		14.000	3.754				14.000	3.551		14.000	3.821		14.000	3.869		14.000	3.695		14.000	4.003		14.000	3.839
	14.500	4.150		14.500	3.378		14.500	3.743		14.500	4.027		14.500	3.536		14.500	3.536				14.500	3.723		14.500	3.738		14.500	3.818		14.500	3.713		14.500	3.905		14.500	3.895
	15.000	3.996		15.000	3.691		15.000	3.829		15.000	3.711		15.000	3.689		15.000	3.689				15.000	3.792		15.000	3.766		15.000	3.996		15.000	3.483		15.000	3.517		15.000	4.225
	15.500	4.183		15.500	3.536		15.500	3.678		15.500	3.910		15.500	3.851		15.500	3.851				15.500	3.879		15.500	3.415		15.500	3.476		15.500	3.718		15.500	3.603		15.500	3.526
	16.000	4.189		16.000	3.567		16.000	3.726		16.000	3.524		16.000	3.705		16.000	3.705				16.000	3.801		16.000	4.189		16.000	3.376		16.000	3.636		16.000	3.615		16.000	3.396
	16.500	4.006		16.500	3.494		16.500	3.625		16.500	3.726		16.500	3.415		16.500	3.415				16.500	3.723		16.500	4.006		16.500	3.743		16.500	3.289		16.500	3.685		16.500	3.718
	17.000	3.824		17.000	3.614		17.000	3.701		17.000	3.558		17.000	3.850		17.000	3.850				17.000	3.490		17.000	3.658		17.000	3.755		17.000	3.603		17.000	3.651		17.000	3.607
	17.500	3.931		17.500	3.700		17.500	3.842		17.500	3.700		17.500	3.833		17.500	3.833				17.500	3.770		17.500	3.594		17.500	3.818		17.500	3.778		17.500	3.657		17.500	3.770
	18.000	3.750		18.000	3.490		18.000	3.640		18.000	3.848		18.000	3.612		18.000	3.612				18.000	3.961		18.000	3.834		18.000	3.896		18.000	3.701		18.000	3.544		18.000	3.770
	18.500	3.723		18.500	3.865		18.500	3.879		18.500	3.351		18.500	3.727		18.500	3.727				18.500	3.891		18.500	3.981		18.500	3.780		18.500	3.791		18.500	3.526		18.500	3.738
	19.000	3.855		19.000	3.742		19.000	3.865		19.000	3.559		19.000	4.031		19.000	4.031				19.000	3.801		19.000	3.709		19.000	3.764		19.000	3.888		19.000	3.771		19.000	3.817
	19.500	3.816		19.500	3.728		19.500	3.900		19.500	3.656		19.500	3.579		19.500	3.579				19.500	3.511		19.500	3.727		19.500	3.838		19.500	3.674		19.500	3.718		19.500	3.606
	20.000	3.864		20.000	3.755		20.000	3.596		20.000	3.652		20.000	3.778		20.000	3.778				20.000	3.669		20.000	3.976		20.000	3.972		20.000	3.711		20.000	3.691		20.000	3.746
	20.500	3.881		20.500	3.600		20.500	3.854		20.500	3.735		20.500	3.583		20.500	3.583				20.500	3.471		20.500	3.808		20.500	3.957		20.500	3.759		20.500	3.501		20.500	3.869
	21.000	3.579		21.000	3.657		21.000	3.807		21.000	3.454		21.000	3.803		21.000	3.803				21.000	3.841		21.000	4.001		21.000	3.735		21.000	3.600		21.000	3.771		21.000	3.750
	21.500	3.735		21.500	3.477		21.500	3.750		21.500	3.558		21.500	3.859		21.500	3.859				21.500	3.992		21.500	3.670		21.500	3.471		21.500	3.703		21.500	3.874		21.500	3.945
	22.000	3.942		22.000	3.890		22.000	3.625		22.000	3.479		22.000	3.500		22.000	3.500				22.000	3.594		22.000	3.885		22.000	3.701		22.000	3.705		22.000	3.971		22.000	3.801
	22.500	3.647		22.500	3.881		22.500	3.326		22.500	3.477		22.500	3.817		22.500	3.817				22.500	3.657		22.500	4.095		22.500	3.722		22.500	3.809		22.500	3.770		22.500	3.544
	23.000	3.652		23.000	3.841		23.000	3.586		23.000	3.691		23.000	3.593		23.000	3.593				23.000	3.692		23.000	3.673		23.000	3.941		23.000	3.711		23.000	3.693		23.000	3.791
	23.500	3.628		23.500	3.874		23.500	3.574		23.500	3.484		23.500	3.746		23.500	3.746				23.500	3.641		23.500	3.647		23.500	3.511		23.500	3.673		23.500	3.805		23.500	3.607
	24.000	3.574		24.000	3.860		24.000	3.826		24.000	3.718		24.000	4.011		24.000	4.011				24.000	3.454		24.000	3.872		24.000	3.695		24.000	3.689		24.000	3.895		24.000	3.521
	24.500	3.700		24.500	3.809		24.500	3.413		24.500	3.625		24.500	3.809		24.500	3.809				24.500	3.770		24.500	3.575		24.500	3.912		24.500	3.912		24.500	3.514		24.500	3.557
	25.000	3.673		25.000	3.784		25.000	3.501		25.000	3.900		25.000	3.942		25.000	3.942				25.000	4.134		25.000	3.865		25.000	3.833		25.000	3.727		25.000	3.770		25.000	3.537
	25.500	3.432		25.500	3.796		25.500	3.558		25.500	3.650		25.500	3.701		25.500	3.701				25.500	3.864		25.500	4.027		25.500	3.952		25.500	3.611		25.500	3.519		25.500	3.544
	26.000	3.523		26.000	3.517		26.000	3.500		26.000	4.042		26.000	3.807		26.000	3.807				26.000	3.528		26.000	3.774		26.000	3.912		26.000	3.868		26.000	4.173		26.000	3.513
	26.500	3.692		26.500	3.924		26.500	3.754		26.500	3.437		26.500	3.569		26.500	3.569				26.500	3.551		26.500	3.848		26.500	3.484		26.500	3.812		26.500	3.693		26.500	3.861
	27.000	3.651		27.000	3.608		27.000	3.501		27.000	3.471		27.000	3.768		27.000	3.768				27.000	3.669		27.000	3.986		27.000	3.607		27.000	3.625		27.000	4.014		27.000	3.817
	27.500	3.801		27.500	3.932		27.500	3.932		27.500	3.732		27.500	3.696		27.500	3.696				27.500	4.124		27.500	3.593		27.500	3.834		27.500	3.579		27.500	3.912		27.500	3.608
	28.000	3.786		28.000	3.557		28.000	3.628		28.000	3.816		28.000	3.775		28.000	3.775				28.000	3.574		28.000	3.625		28.000	3.803		28.000	3.636		28.000	4.027		28.000	4.031
	28.500	3.750		28.500	3.770		28.500	3.796		28.500	3.569		28.500	3.662		28.500	3.662				28.500	3.839		28.500	3.651		28.500	3.770		28.500	3.425		28.500	3.779		28.500	3.454
	29.000	3.593		29.000	3.922		29.000	3.848		29.000	3.288		29.000	3.647		29.000	3.647				29.000	3.528		29.000	3.672		29.000	3.641		29.000	3.691		29.000	3.557		29.000	3.829
	29.500	3.982		29.500	3.657		29.500	3.782		29.500	3.904		29.500	3.552		29.500	3.552				29.500	3.910		29.500	3.926		29.500	3.776		29.500	3.829		29.500	3.994		29.500	3.844
	30.000	3.655		30.000	3.707		30.000	3.735		30.000	3.574		30.000	3.625		30.000	3.625				30.000	3.612		30.000	4.042		30.000	3.493		30.000	3.811		30.000	3.707		30.000	3.541
	30.500	3.808		30.500	3.787		30.500	3.625		30.500	3.941		30.500	4.015		30.500	4.015				30.500	3.760		30.500	3.881		30.500	3.754		30.500	3.517		30.500	3.920		30.500	3.615
	31.000	3.635		31.000	3.892		31.000	3.672		31.000	3.743		31.000	3.865		31.000	3.865				31.000	4.177		31.000	3.499		31.000	3.962		31.000	3.755		31.000	3.947		31.000	3.583
	31.500	4.073		31.500	3.684		31.500	3.701		31.500	3.839		31.500	3.834		31.500	3.834				31.500	3.891		31.500	3.910		31.500	3.977		31.500	3.677		31.500	3.965		31.500	3.992
	32.000	3.838		32.000	3.860		32.000	3.597		32.000	3.956		32.000	3.755		32.000	3.755				32.000	4.608		32.000	4.026		32.000	3.658		32.000	3.774		32.000	3.934		32.000	3.803
	32.500	3.917		32.500	3.865		32.500	3.450		32.500	3.569		32.500	3.625		32.500	3.625				32.500	3.905		32.500	3.994		32.500	3.758		32.500	3.603		32.500	4.001		32.500	3.526
	33.000	3.614		33.000	3.513		33.000	3.688		33.000	3.821		33.000	3.813		33.000	3.813				33.000	4.571		33.000	4.309		33.000	4.024		33.000	3.760		33.000	3.952		33.000	3.826
	33.500	3.799		33.500	3.743		33.500	3.607		33.500	3.854		33.500	3.754		33.500	3.754				33.500	3.956		33.500	3.895		33.500	3.723		33.500	3.593		33.500	3.982		33.500	3.696
	34.000	3.847		34.000	3.551		34.000	3.734		34.000	3.696		34.000	3.403		34.000	3.403				34.000	3.738		34.000	3.904		34.000	3.787		34.000	3.817		34.000	3.981		34.000	3.941
	34.500	3.688		34.500	3.434		34.500	3.419		34.500	3.791		34.500	3.764		34.500	3.764				34.500	4.504		34.500	3.952		34.500	3.674		34.500	3.432		34.500	3.635		34.500	4.036
	35.000	3.437		35.000	3.652		35.000	3.421		35.000	3.942		35.000	3.723		35.000	3.723				35.000	4.163		35.000	3.838		35.000	3.760		35.000	3.850		35.000	3.780		35.000	4.320
	35.500	3.910		35.500	3.612		35.500	3.461		35.500	3.342		35.500	3.607		35.500	3.607				35.500	3.574		35.500	3.801		35.500	3.956		35.500	3.673		35.500	4.001		35.500	4.002
	36.000	3.680		36.000	3.834		36.000	3.734		36.000	3.637		36.000	3.618		36.000	3.618				36.000	3.748		36.000	3.895		36.000	3.770		36.000	3.501		36.000	4.139		36.000	3.876
	36.500	3.833		36.500	3.722		36.500	3.755		36.500	3.603		36.500	4.069		36.500	4.069				36.500	3.931		36.500	3.703		36.500	3.603		36.500	3.854		36.500	3.864		36.500	3.986
	37.000	3.652		37.000	3.780		37.000	3.450		37.000	3.628		37.000	3.957		37.000	3.957				37.000	3.680		37.000	4.183		37.000	3.770		37.000	3.348		37.000	3.931		37.000	3.552
	37.500	3.829		37.500	3.548		37.500	3.869		37.500	3.607		37.500	3.700		37.500	3.700				37.500	3.941		37.500	4.355		37.500	3.689		37.500	3.590		37.500	3.868		37.500	4.130
	38.000	3.859		38.000	3.700		38.000	3.748		38.000	3.601		38.000	3.848		38.000	3.848				38.000	3.652		38.000	4.392		38.000	3.770		38.000	3.574		38.000	3.956		38.000	3.957
	38.500	3.603		38.500	3.766		38.500	3.736		38.500	3.562		38.500	3.767		38.500	3.767				38.500	4.001		38.500	4.130		38.500	3.680		38.500	3.689		38.500	3.778		38.500	4.003
	39.000	3.703		39.000	3.941		39.000	3.807		39.000	3.641		39.000	3.906		39.000	3.906				39.000	4.159		39.000	3.917		39.000	3.888		39.000	3.514		39.000	3.906		39.000	3.691
	39.500	3.571		39.500	3.743		39.500	3.454		39.500	3.833		39.500	3.647		39.500	3.647				39.500	3.950		39.500	3.910		39.500	3.685		39.500	3.626		39.500	3.874		39.500	3.912
	40.000	3.807		40.000	3.619		40.000	3.607		40.000	3.726		40.000	3.574		40.000	3.574				40.000	4.082		40.000	4.057		40.000	3.945		40.000	3.450		40.000	4.025		40.000	3.807
	40.500	3.780		40.500	3.782		40.500	3.903		40.500	3.750		40.500	3.904		40.500	3.904				40.500	3.924		40.500	4.200		40.500	3.892		40.500	3.744		40.500	3.681		40.500	3.946
	41.000	3.662		41.000	3.644		41.000	3.624		41.000	3.561		41.000	3.965		41.000	3.965				41.000	4.124		41.000	3.904		41.000	3.820		41.000	3.467		41.000	3.444		41.000	3.754
	41.500	3.775		41.500	3.629		41.500	3.813		41.500	3.593		41.500	3.625		41.500	3.625				41.500	3.628		41.500	3.888		41.500	3.833		41.500	3.471		41.500	3.716		41.500	3.530
	42.000	3.895		42.000	3.548		42.000	3.842		42.000	3.615		42.000	3.748		42.000	3.748				42.000	4.011		42.000	3.838		42.000	3.677		42.000	3.813		42.000	3.511		42.000	3.929
	42.500	3.625		42.500	3.593		42.500	3.923		42.500	3.640		42.500	3.633		42.500	3.633				42.500	3.764		42.500	3.885		42.500	4.050		42.500	3.460		42.500	3.923		42.500	3.743
	43.000	3.855		43.000	3.514		43.000	3.601		43.000	3.695		43.000	4.007		43.000	4.007				43.000	4.179		43.000	3.607		43.000	3.891		43.000	3.727		43.000	3.932		43.000	3.923
	43.500	3.707		43.500	3.787		43.500	3.625		43.500	3.755		43.500	3.782		43.500	3.782				43.500	4.142		43.500	3.879		43.500	3.756		43.500	3.701		43.500	3.892		43.500	3.624
	44.000	4.024		44.000	3.982		44.000	3.477		44.000	3.750		44.000	3.705		44.000	3.705				44.000	4.257		44.000	4.111		44.000	3.961		44.000	3.986		44.000	4.083		44.000	3.759
	44.500	3.473		44.500	3.859		44.500	3.455		44.500	3.746		44.500	3.718		44.500	3.718				44.500	3.707		44.500	4.181		44.500	3.673		44.500	3.674		44.500	4.102		44.500	3.586
	45.000	3.678		45.000	3.530		45.000	3.718		45.000	3.651		45.000	3.637		45.000	3.637				45.000	3.964		45.000	3.601		45.000	3.904		45.000	3.579		45.000	3.689		45.000	3.544
	45.500	3.656		45.500	3.986		45.500	3.567		45.500	3.844		45.500	3.684		45.500	3.684				45.500	3.915		45.500	3.695		45.500	4.199		45.500	3.571		45.500	4.109		45.500	3.771
	46.000	3.700		46.000	3.558		46.000	3.407		46.000	3.571		46.000	3.848		46.000	3.848				46.000	3.785		46.000	3.726		46.000	3.915		46.000	3.455		46.000	3.705		46.000	3.703
	46.500	3.437		46.500	3.614		46.500	3.628		46.500	3.674		46.500	3.574		46.500	3.574				46.500	3.941		46.500	3.682		46.500	3.950		46.500	3.669		46.500	3.828		46.500	3.682
	47.000	3.640		47.000	3.635		47.000	3.844		47.000	3.524		47.000	3.906		47.000	3.906				47.000	3.650		47.000	3.932		47.000	4.105		47.000	3.707		47.000	3.865		47.000	3.557
	47.500	3.659		47.500	3.758		47.500	3.366		47.500	3.901		47.500	3.455		47.500	3.455				47.500	3.528		47.500	4.342		47.500	3.813		47.500	3.834		47.500	3.586		47.500	3.833
	48.000	3.805		48.000	3.746		48.000	3.652		48.000	3.728		48.000	3.712		48.000	3.712				48.000	4.005		48.000	3.980		48.000	3.833		48.000	3.658		48.000	3.656		48.000	3.723
	48.500	3.750		48.500	3.630		48.500	3.477		48.500	3.558		48.500	3.585		48.500	3.585				48.500	3.596		48.500	3.869		48.500	4.017		48.500	3.348		48.500	3.581		48.500	3.689
	49.000	3.380		49.000	3.974		49.000	3.711		49.000	3.450		49.000	3.597		49.000	3.597				49.000	3.689		49.000	3.981		49.000	3.635		49.000	3.728		49.000	4.206		49.000	3.348
	49.500	3.506		49.500	3.583		49.500	3.750		49.500	3.579		49.500	3.709		49.500	3.709				49.500	3.961		49.500	3.700		49.500	3.891		49.500	3.689		49.500	3.705		49.500	3.612
	50.000	3.722		50.000	3.860		50.000	3.707		50.000	4.042		50.000	3.540		50.000	3.540				50.000	3.964		50.000	4.130		50.000	4.590		50.000	3.713		50.000	3.803		50.000	3.586
	50.500	3.723		50.500	3.838		50.500	3.693		50.500	3.738		50.500	3.663		50.500	3.663				50.500	4.014		50.500	4.001		50.500	3.755		50.500	3.775		50.500	3.722		50.500	3.932
	51.000	3.592		51.000	3.787		51.000	3.758		51.000	3.662		51.000	3.748		51.000	3.748				51.000	3.742		51.000	4.072		51.000	4.254		51.000	3.724		51.000	3.807		51.000	3.597
	51.500	3.600		51.500	3.936		51.500	3.778		51.500	3.722		51.500	3.550		51.500	3.550				51.500	3.701		51.500	4.037		51.500	3.964		51.500	3.604		51.500	3.503		51.500	3.759
	52.000	3.684		52.000	3.922		52.000	3.678		52.000	3.701		52.000	3.571		52.000	3.571				52.000	3.426		52.000	3.711		52.000	4.129		52.000	3.976		52.000	3.767		52.000	4.135
	52.500	3.821		52.500	3.705		52.500	3.689		52.500	3.625		52.500	3.519		52.500	3.519				52.500	3.501		52.500	3.678		52.500	4.231		52.500	3.977		52.500	3.926		52.500	4.096
	53.000	3.648		53.000	3.685		53.000	3.541		53.000	3.493		53.000	3.735		53.000	3.735				53.000	3.828		53.000	4.083		53.000	3.904		53.000	3.881		53.000	3.722		53.000	3.860
	53.500	3.818		53.500	3.636		53.500	3.895		53.500	3.905		53.500	3.534		53.500	3.534				53.500	3.695		53.500	3.589		53.500	4.037		53.500	3.976		53.500	3.982		53.500	3.575
	54.000	3.885		54.000	3.524		54.000	3.913		54.000	3.797		54.000	3.568		54.000	3.568				54.000	3.767		54.000	3.667		54.000	3.510		54.000	3.545		54.000	3.926		54.000	3.912
	54.500	3.423		54.500	3.652		54.500	3.423		54.500	3.548		54.500	3.657		54.500	3.657				54.500	3.841		54.500	4.017		54.500	3.647		54.500	3.872		54.500	3.848		54.500	3.455
	55.000	3.681		55.000	3.788		55.000	3.511		55.000	3.881		55.000	3.750		55.000	3.750				55.000	3.952		55.000	3.985		55.000	3.646		55.000	3.922		55.000	3.746		55.000	4.011
	55.500	3.611		55.500	3.477		55.500	3.326		55.500	3.770		55.500	3.864		55.500	3.864				55.500	3.716		55.500	3.775		55.500	4.064		55.500	3.848		55.500	3.811		55.500	3.615
	56.000	3.536		56.000	3.860		56.000	3.558		56.000	4.051		56.000	3.540		56.000	3.540				56.000	3.636		56.000	4.158		56.000	3.626		56.000	3.606		56.000	4.112		56.000	4.080
	56.500	3.973		56.500	3.931		56.500	3.434		56.500	3.693		56.500	3.796		56.500	3.796				56.500	3.778		56.500	3.872		56.500	3.639		56.500	3.712		56.500	3.922		56.500	3.848
	57.000	3.544		57.000	3.891		57.000	3.701		57.000	3.432		57.000	3.699		57.000	3.699				57.000	3.771		57.000	3.994		57.000	3.863		57.000	3.700		57.000	3.986		57.000	3.681
	57.500	3.701		57.500	3.723		57.500	3.659		57.500	3.770		57.500	3.812		57.500	3.812				57.500	3.774		57.500	4.012		57.500	3.503		57.500	3.967		57.500	4.024		57.500	4.056
	58.000	3.915		58.000	3.759		58.000	3.839		58.000	3.818		58.000	3.700		58.000	3.700				58.000	3.941		58.000	3.947		58.000	3.915		58.000	3.699		58.000	4.346		58.000	4.014
	58.500	3.541		58.500	3.780		58.500	3.695		58.500	3.796		58.500	3.146		58.500	3.146				58.500	3.895		58.500	4.206		58.500	3.750		58.500	3.854		58.500	4.343		58.500	3.637
	59.000	3.494		59.000	3.448		59.000	3.658		59.000	3.647		59.000	3.641		59.000	3.641				59.000	3.923		59.000	3.759		59.000	3.982		59.000	3.723		59.000	4.083		59.000	3.878
	59.500	3.698		59.500	3.678		59.500	3.657		59.500	3.822		59.500	3.574		59.500	3.574				59.500	3.743		59.500	4.123		59.500	3.945		59.500	3.937		59.500	3.917		59.500	4.091
	60.000	3.501		60.000	3.444		60.000	3.493		60.000	3.652		60.000	3.611		60.000	3.611				60.000	4.012		60.000	4.055		60.000	3.597		60.000	3.723		60.000	4.239		60.000	3.678
	60.500	3.568		60.500	3.582		60.500	3.270		60.500	3.425		60.500	3.768		60.500	3.768				60.500	3.646		60.500	3.348		60.500	3.937		60.500	4.017		60.500	4.456		60.500	4.314
	61.000	3.961		61.000	3.640		61.000	3.426		61.000	3.760		61.000	3.455		61.000	3.455				61.000	3.640		61.000	4.126		61.000	3.603		61.000	3.720		61.000	4.985		61.000	4.272
	61.500	3.828		61.500	3.764		61.500	3.501		61.500	3.641		61.500	3.701		61.500	3.701				61.500	3.807		61.500	4.253		61.500	3.850		61.500	3.695		61.500	4.170		61.500	4.334
	62.000	3.568		62.000	3.575		62.000	3.507		62.000	3.552		62.000	3.600		62.000	3.600				62.000	3.841		62.000	4.105		62.000	3.868		62.000	3.640		62.000	3.848		62.000	4.627
	62.500	3.454		62.500	3.713		62.500	3.696		62.500	3.619		62.500	3.524		62.500	3.524				62.500	3.581		62.500	4.129		62.500	3.811		62.500	3.672		62.500	5.259		62.500	3.987
	63.000	3.775		63.000	3.700		63.000	3.592		63.000	3.689		63.000	3.423		63.000	3.423				63.000	3.841		63.000	3.596		63.000	3.766		63.000	3.348		63.000	17.582		63.000	3.915
	63.500	3.760		63.500	3.624		63.500	3.317		63.500	3.619		63.500	3.636		63.500	3.636				63.500	3.513		63.500	3.913		63.500	3.895		63.500	3.419		63.500	10.312		63.500	3.982
	64.000	3.693		64.000	3.550		64.000	3.375		64.000	3.705		64.000	3.681		64.000	3.681				64.000	3.891		64.000	3.906		64.000	3.506		64.000	3.976		64.000	12.153		64.000	4.025
	64.500	3.684		64.500	3.540		64.500	3.685		64.500	3.618		64.500	4.031		64.500	4.031				64.500	3.586		64.500	3.562		64.500	3.641		64.500	3.506		64.500	14.016		64.500	4.297
	65.000	3.669		65.000	3.574		65.000	3.727		65.000	3.957		65.000	3.606		65.000	3.606				65.000	3.796		65.000	3.760		65.000	3.936		65.000	3.592		65.000	13.345		65.000	3.822
	65.500	3.597		65.500	3.842		65.500	3.615		65.500	3.813		65.500	3.657		65.500	3.657				65.500	4.001		65.500	3.991		65.500	3.426		65.500	3.506		65.500	12.112		65.500	3.600
	66.000	3.736		66.000	3.466		66.000	3.750		66.000	3.754		66.000	3.685		66.000	3.685				66.000	3.910		66.000	3.868		66.000	3.506		66.000	3.450		66.000	16.549		66.000	3.860
	66.500	3.735		66.500	3.636		66.500	4.087		66.500	3.619		66.500	3.354		66.500	3.354				66.500	3.854		66.500	3.684		66.500	3.603		66.500	3.754		66.500	13.061		66.500	4.047
	67.000	3.596		67.000	3.601		67.000	3.945		67.000	3.910		67.000	3.534		67.000	3.534				67.000	3.746		67.000	3.550		67.000	3.984		67.000	3.792		67.000	11.760		67.000	3.701
	67.500	3.822		67.500	3.513		67.500	3.807		67.500	3.538		67.500	4.002		67.500	4.002				67.500	3.776		67.500	3.834		67.500	3.941		67.500	3.647		67.500	9.872		67.500	3.964
	68.000	3.750		68.000	3.796		68.000	3.822		68.000	3.923		68.000	3.557		68.000	3.557				68.000	3.523		68.000	3.477		68.000	4.337		68.000	3.625		68.000	4.884		68.000	3.586
	68.500	3.489		68.500	3.636		68.500	3.684		68.500	3.713		68.500	3.689		68.500	3.689				68.500	3.445		68.500	3.732		68.500	4.419		68.500	3.770		68.500	5.604		68.500	3.662
	69.000	3.673		69.000	3.766		69.000	3.770		69.000	3.500		69.000	3.695		69.000	3.695				69.000	3.801		69.000	3.552		69.000	4.543		69.000	3.848		69.000	6.095		69.000	3.695
	69.500	3.844		69.500	3.693		69.500	3.514		69.500	3.471		69.500	3.874		69.500	3.874				69.500	3.865		69.500	3.722		69.500	4.243		69.500	3.707		69.500	9.601		69.500	3.834
	70.000	3.586		70.000	3.619		70.000	3.596		70.000	3.619		70.000	3.768		70.000	3.768				70.000	3.625		70.000	3.597		70.000	3.744		70.000	3.829		70.000	10.784		70.000	3.813
	70.500	3.795		70.500	3.601		70.500	3.879		70.500	3.324		70.500	3.674		70.500	3.674				70.500	3.723		70.500	3.987		70.500	4.430		70.500	3.534		70.500	15.251		70.500	3.885
	71.000	4.037		71.000	3.641		71.000	3.712		71.000	3.711		71.000	3.397		71.000	3.397				71.000	3.583		71.000	3.716		71.000	4.258		71.000	3.699		71.000	12.966		71.000	3.966
	71.500	3.473		71.500	3.891		71.500	3.479		71.500	3.677		71.500	3.766		71.500	3.766				71.500	3.822		71.500	3.779		71.500	3.759		71.500	3.797		71.500	8.767		71.500	3.927
	72.000	3.711		72.000	3.700		72.000	3.943		72.000	3.537		72.000	3.744		72.000	3.744				72.000	3.750		72.000	3.552		72.000	4.067		72.000	3.596		72.000	8.223		72.000	3.569
	72.500	3.445		72.500	3.699		72.500	3.743		72.500	3.778		72.500	3.590		72.500	3.590				72.500	3.809		72.500	3.933		72.500	3.763		72.500	3.801		72.500	7.483		72.500	4.199
	73.000	3.596		73.000	3.618		73.000	3.674		73.000	3.689		73.000	3.766		73.000	3.766				73.000	3.707		73.000	3.796		73.000	3.829		73.000	3.859		73.000	8.031		73.000	3.501
	73.500	3.731		73.500	3.801		73.500	3.817		73.500	3.674		73.500	3.655		73.500	3.655				73.500	3.850		73.500	3.813		73.500	4.052		73.500	3.592		73.500	8.840		73.500	3.718
	74.000	3.513		74.000	3.759		74.000	3.658		74.000	3.413		74.000	3.484		74.000	3.484				74.000	3.625		74.000	3.855		74.000	3.958		74.000	3.648		74.000	5.157		74.000	3.946
	74.500	3.782		74.500	3.519		74.500	3.712		74.500	3.585		74.500	3.561		74.500	3.561				74.500	3.568		74.500	3.669		74.500	3.828		74.500	3.869		74.500	5.629		74.500	3.874
	75.000	3.564		75.000	3.713		75.000	3.276		75.000	3.336		75.000	3.674		75.000	3.674				75.000	3.501		75.000	3.842		75.000	3.883		75.000	3.455		75.000	5.062		75.000	4.123
	75.500	3.813		75.500	3.423		75.500	3.606		75.500	3.410		75.500	3.582		75.500	3.582				75.500	3.524		75.500	3.895		75.500	3.484		75.500	3.969		75.500	14.583		75.500	4.188
	76.000	3.618		76.000	3.479		76.000	3.818		76.000	3.755		76.000	3.850		76.000	3.850				76.000	3.635		76.000	3.582		76.000	4.277		76.000	3.713		76.000	12.258		76.000	3.696
	76.500	3.868		76.500	3.537		76.500	3.506		76.500	3.850		76.500	3.494		76.500	3.494				76.500	4.016		76.500	4.164		76.500	4.527		76.500	3.864		76.500	9.319		76.500	3.723
	77.000	3.666		77.000	3.829		77.000	3.608		77.000	3.470		77.000	3.548		77.000	3.548				77.000	3.604		77.000	3.905		77.000	5.412		77.000	3.770		77.000	12.332		77.000	3.636
	77.500	3.847		77.500	3.655		77.500	3.843		77.500	3.760		77.500	3.608		77.500	3.608				77.500	3.926		77.500	4.085		77.500	5.053		77.500	3.787		77.500	12.287		77.500	4.138
	78.000	3.829		78.000	3.608		78.000	3.501		78.000	3.767		78.000	3.561		78.000	3.561				78.000	4.046		78.000	3.976		78.000	4.856		78.000	3.807		78.000	13.149		78.000	3.957
	78.500	3.685		78.500	3.592		78.500	3.636		78.500	3.951		78.500	3.692		78.500	3.692				78.500	4.042		78.500	3.718		78.500	7.033		78.500	3.895		78.500	14.967		78.500	3.923
	79.000	3.726		79.000	3.922		79.000	3.603		79.000	3.738		79.000	3.689		79.000	3.689				79.000	3.711		79.000	3.641		79.000	14.015		79.000	3.868		79.000	15.099		79.000	4.220
	79.500	3.774		79.500	3.812		79.500	3.640		79.500	3.569		79.500	3.746		79.500	3.746				79.500	3.967		79.500	4.052		79.500	4.663		79.500	4.004		79.500	15.243		79.500	3.946
	80.000	3.468		80.000	3.662		80.000	3.716		80.000	3.516		80.000	3.648		80.000	3.648				80.000	3.596		80.000	4.130		80.000	3.984		80.000	4.050		80.000	7.974		80.000	4.187
	80.500	3.626		80.500	3.711		80.500	3.673		80.500	3.650		80.500	3.568		80.500	3.568				80.500	3.722		80.500	3.707		80.500	4.848		80.500	4.006		80.500	8.038		80.500	3.813
	81.000	3.903		81.000	3.614		81.000	3.696		81.000	3.583		81.000	3.734		81.000	3.734				81.000	3.957		81.000	3.926		81.000	4.061		81.000	3.646		81.000	6.831		81.000	3.813
	81.500	3.689		81.500	3.701		81.500	3.514		81.500	3.712		81.500	3.545		81.500	3.545				81.500	3.972		81.500	3.590		81.500	4.301		81.500	4.036		81.500	5.342		81.500	3.962
	82.000	3.673		82.000	3.956		82.000	3.652		82.000	3.803		82.000	3.692		82.000	3.692				82.000	3.903		82.000	3.635		82.000	3.863		82.000	3.801		82.000	7.966		82.000	4.242
	82.500	3.787		82.500	3.473		82.500	3.607		82.500	3.629		82.500	3.641		82.500	3.641				82.500	4.159		82.500	3.891		82.500	4.389		82.500	3.673		82.500	14.270		82.500	3.607
	83.000	3.775		83.000	3.659		83.000	3.672		83.000	3.782		83.000	3.530		83.000	3.530				83.000	3.854		83.000	3.635		83.000	4.358		83.000	3.851		83.000	12.650		83.000	3.892
	83.500	3.764		83.500	3.557		83.500	3.618		83.500	3.771		83.500	3.511		83.500	3.511				83.500	3.956		83.500	3.640		83.500	7.398		83.500	3.640		83.500	10.888		83.500	3.558
	84.000	3.891		84.000	3.881		84.000	3.434		84.000	3.559		84.000	3.491		84.000	3.491				84.000	3.548		84.000	4.306		84.000	7.405		84.000	3.362		84.000	10.462		84.000	3.689
	84.500	3.750		84.500	3.879		84.500	3.712		84.500	3.699		84.500	3.674		84.500	3.674				84.500	3.767		84.500	4.805		84.500	5.250		84.500	3.630		84.500	6.696		84.500	3.909
	85.000	3.813		85.000	3.640		85.000	3.755		85.000	3.523		85.000	3.864		85.000	3.864				85.000	4.036		85.000	4.323		85.000	4.941		85.000	3.582		85.000	8.849		85.000	3.450
	85.500	3.596		85.500	3.674		85.500	3.874		85.500	3.592		85.500	3.612		85.500	3.612				85.500	3.673		85.500	4.217		85.500	8.683		85.500	3.651		85.500	14.567		85.500	4.022
	86.000	3.640		86.000	3.715		86.000	3.803		86.000	3.680		86.000	3.735		86.000	3.735				86.000	3.722		86.000	3.980		86.000	9.157		86.000	3.636		86.000	4.599		86.000	3.330
	86.500	3.397		86.500	3.493		86.500	3.909		86.500	3.716		86.500	3.891		86.500	3.891				86.500	3.966		86.500	3.923		86.500	11.459		86.500	3.652		86.500	4.416		86.500	3.569
	87.000	3.461		87.000	3.817		87.000	3.662		87.000	3.874		87.000	3.558		87.000	3.558				87.000	3.932		87.000	3.586		87.000	12.268		87.000	3.931		87.000	5.257		87.000	3.946
	87.500	3.807		87.500	3.755		87.500	3.946		87.500	3.915		87.500	3.957		87.500	3.957				87.500	3.926		87.500	3.586		87.500	13.209		87.500	3.726		87.500	9.559		87.500	3.941
	88.000	3.711		88.000	3.891		88.000	3.953		88.000	3.685		88.000	3.513		88.000	3.513				88.000	4.080		88.000	4.164		88.000	8.949		88.000	3.701		88.000	8.608		88.000	3.471
	88.500	3.861		88.500	3.596		88.500	3.890		88.500	3.533		88.500	3.855		88.500	3.855				88.500	3.691		88.500	3.519		88.500	13.313		88.500	3.771		88.500	10.328		88.500	3.494
	89.000	3.539		89.000	3.759		89.000	3.612		89.000	3.640		89.000	3.715		89.000	3.715				89.000	3.842		89.000	4.026		89.000	8.073		89.000	3.961		89.000	12.016		89.000	4.300
	89.500	3.741		89.500	3.652		89.500	3.415		89.500	3.796		89.500	3.807		89.500	3.807				89.500	4.383		89.500	4.379		89.500	16.808		89.500	3.667		89.500	14.780		89.500	3.977
	90.000	3.571		90.000	3.677		90.000	3.552		90.000	3.663		90.000	3.536		90.000	3.536				90.000	4.089		90.000	4.006		90.000	12.787		90.000	3.479		90.000	11.703		90.000	3.848
	90.500	3.636		90.500	3.801		90.500	3.640		90.500	3.507		90.500	3.516		90.500	3.516				90.500	4.106		90.500	4.099		90.500	13.393		90.500	3.776		90.500	9.760		90.500	3.865
	91.000	3.534		91.000	3.454		91.000	3.799		91.000	3.672		91.000	3.807		91.000	3.807				91.000	4.134		91.000	4.051		91.000	12.166		91.000	3.594		91.000	9.868		91.000	3.419
	91.500	3.689		91.500	3.929		91.500	3.657		91.500	3.669		91.500	3.601		91.500	3.601				91.500	4.017		91.500	4.144		91.500	14.994		91.500	3.669		91.500	13.709		91.500	3.945
	92.000	3.641		92.000	3.585		92.000	3.674		92.000	3.569		92.000	3.865		92.000	3.865				92.000	4.132		92.000	4.432		92.000	16.709		92.000	3.593		92.000	15.079		92.000	3.796
	92.500	3.528		92.500	3.470		92.500	3.615		92.500	3.785		92.500	3.590		92.500	3.590				92.500	3.996		92.500	3.817		92.500	12.684		92.500	3.501		92.500	9.343		92.500	3.755
	93.000	3.738		93.000	3.537		93.000	3.669		93.000	3.942		93.000	3.669		93.000	3.669				93.000	3.477		93.000	3.906		93.000	13.184		93.000	3.564		93.000	8.746		93.000	3.603
	93.500	3.624		93.500	3.640		93.500	3.833		93.500	3.796		93.500	3.590		93.500	3.590				93.500	3.738		93.500	4.011		93.500	12.676		93.500	3.574		93.500	14.611		93.500	3.952
	94.000	3.713		94.000	3.480		94.000	3.970		94.000	3.859		94.000	3.557		94.000	3.557				94.000	3.803		94.000	4.115		94.000	11.646		94.000	3.711		94.000	12.159		94.000	3.511
	94.500	3.607		94.500	3.579		94.500	3.619		94.500	3.641		94.500	3.892		94.500	3.892				94.500	4.585		94.500	4.105		94.500	14.058		94.500	3.775		94.500	9.645		94.500	4.002
	95.000	3.739		95.000	3.688		95.000	3.353		95.000	3.746		95.000	3.583		95.000	3.583				95.000	4.061		95.000	3.903		95.000	9.710		95.000	3.726		95.000	12.538		95.000	3.878
	95.500	3.685		95.500	3.689		95.500	3.545		95.500	4.001		95.500	3.681		95.500	3.681				95.500	4.205		95.500	3.471		95.500	12.019		95.500	3.612		95.500	9.136		95.500	3.669
	96.000	3.766		96.000	3.657		96.000	3.592		96.000	3.552		96.000	3.639		96.000	3.639				96.000	3.962		96.000	3.759		96.000	12.183		96.000	3.407		96.000	12.844		96.000	3.726
	96.500	3.593		96.500	3.784		96.500	3.681		96.500	3.670		96.500	3.732		96.500	3.732				96.500	4.496		96.500	3.957		96.500	10.875		96.500	3.597		96.500	10.835		96.500	3.848
	97.000	3.607		97.000	3.574		97.000	3.612		97.000	3.684		97.000	3.442		97.000	3.442				97.000	4.148		97.000	3.713		97.000	8.104		97.000	3.596		97.000	9.462		97.000	3.780
	97.500	3.448		97.500	3.607		97.500	3.735		97.500	3.785		97.500	3.468		97.500	3.468				97.500	4.047		97.500	3.883		97.500	12.300		97.500	3.726		97.500	12.337		97.500	3.881
	98.000	3.540		98.000	3.647		98.000	3.750		98.000	3.279		98.000	3.834		98.000	3.834				98.000	4.183		98.000	4.196		98.000	10.330		98.000	3.415		98.000	6.991		98.000	3.391
	98.500	3.854		98.500	3.722		98.500	3.812		98.500	3.711		98.500	3.607		98.500	3.607				98.500	4.053		98.500	3.703		98.500	4.406		98.500	3.844		98.500	11.744		98.500	3.548
	99.000	3.614		99.000	3.663		99.000	3.838		99.000	3.526		99.000	3.680		99.000	3.680				99.000	3.703		99.000	3.483		99.000	7.763		99.000	3.681		99.000	12.044		99.000	3.766
	99.500	3.854		99.500	3.854		99.500	3.718		99.500	3.528		99.500	3.763		99.500	3.763				99.500	4.066		99.500	3.922		99.500	4.067		99.500	4.062		99.500	7.932		99.500	3.922
	100.000	3.882		100.000	3.569		100.000	3.511		100.000	4.046		100.000	3.896		100.000	3.896				100.000	3.596		100.000	4.049		100.000	4.530		100.000	3.967		100.000	5.026		100.000	3.787
	100.500	3.647		100.500	3.453		100.500	3.317		100.500	3.811		100.500	3.854		100.500	3.854				100.500	3.881		100.500	3.990		100.500	4.164		100.500	4.139		100.500	7.654		100.500	3.689
	101.000	3.766		101.000	4.016		101.000	3.606		101.000	3.652		101.000	3.775		101.000	3.775				101.000	3.669		101.000	3.767		101.000	4.548		101.000	3.716		101.000	8.026		101.000	3.718
	101.500	3.709		101.500	3.881		101.500	3.652		101.500	3.770		101.500	4.139		101.500	4.139				101.500	4.179		101.500	3.544		101.500	4.042		101.500	3.779		101.500	5.324		101.500	3.655
	102.000	3.834		102.000	3.830		102.000	3.813		102.000	3.551		102.000	3.850		102.000	3.850				102.000	3.490		102.000	4.032		102.000	4.916		102.000	4.057		102.000	4.411		102.000	3.655
	102.500	3.562		102.500	3.681		102.500	3.876		102.500	3.818		102.500	3.713		102.500	3.713				102.500	3.950		102.500	3.592		102.500	4.668		102.500	3.912		102.500	8.374		102.500	3.736
	103.000	3.826		103.000	3.586		103.000	3.510		103.000	3.491		103.000	3.869		103.000	3.869				103.000	3.888		103.000	3.636		103.000	4.337		103.000	3.986		103.000	12.107		103.000	3.755
	103.500	3.770		103.500	3.771		103.500	3.421		103.500	3.860		103.500	3.900		103.500	3.900				103.500	3.618		103.500	3.633		103.500	6.626		103.500	3.879		103.500	8.746		103.500	3.977
	104.000	3.910		104.000	3.601		104.000	3.473		104.000	3.735		104.000	3.821		104.000	3.821				104.000	3.833		104.000	3.422		104.000	7.702		104.000	3.799		104.000	11.735		104.000	3.760
	104.500	3.511		104.500	3.828		104.500	3.838		104.500	3.519		104.500	3.624		104.500	3.624				104.500	3.818		104.500	3.592		104.500	4.517		104.500	3.847		104.500	14.463		104.500	3.778
	105.000	3.673		105.000	3.663		105.000	3.611		105.000	3.652		105.000	3.742		105.000	3.742				105.000	3.967		105.000	4.014		105.000	4.637		105.000	3.808		105.000	10.985		105.000	3.571
	105.500	3.557		105.500	3.701		105.500	3.742		105.500	3.603		105.500	3.582		105.500	3.582				105.500	4.220		105.500	4.016		105.500	4.312		105.500	4.280		105.500	8.068		105.500	3.957
	106.000	3.545		106.000	3.636		106.000	3.829		106.000	3.506		106.000	3.924		106.000	3.924				106.000	3.758		106.000	3.865		106.000	4.440		106.000	3.776		106.000	11.887		106.000	3.801
	106.500	3.658		106.500	3.568		106.500	3.511		106.500	3.511		106.500	3.684		106.500	3.684				106.500	6.022		106.500	3.763		106.500	4.522		106.500	3.517		106.500	7.217		106.500	3.673
	107.000	4.037		107.000	3.848		107.000	3.519		107.000	3.775		107.000	3.699		107.000	3.699				107.000	4.747		107.000	3.920		107.000	4.637		107.000	3.615		107.000	12.777		107.000	3.652
	107.500	3.426		107.500	3.657		107.500	3.957		107.500	3.678		107.500	3.454		107.500	3.454				107.500	4.752		107.500	3.716		107.500	5.041		107.500	3.926		107.500	14.279		107.500	3.750
	108.000	3.600		108.000	3.770		108.000	3.700		108.000	3.742		108.000	3.302		108.000	3.302				108.000	7.942		108.000	4.036		108.000	4.006		108.000	3.941		108.000	17.243		108.000	3.826
	108.500	3.537		108.500	3.735		108.500	3.842		108.500	3.758		108.500	3.838		108.500	3.838				108.500	9.408		108.500	3.652		108.500	4.833		108.500	3.951		108.500	18.974		108.500	3.900
	109.000	3.848		109.000	3.854		109.000	3.557		109.000	3.551		109.000	3.544		109.000	3.544				109.000	10.661		109.000	3.624		109.000	4.743		109.000	3.700		109.000	18.628		109.000	4.072
	109.500	3.797		109.500	3.852		109.500	3.455		109.500	3.718		109.500	3.534		109.500	3.534				109.500	9.345		109.500	3.662		109.500	4.217		109.500	3.646		109.500	18.624		109.500	3.820
	110.000	3.519		110.000	3.330		110.000	3.353		110.000	3.782		110.000	3.755		110.000	3.755				110.000	9.937		110.000	3.662		110.000	5.010		110.000	3.541		110.000	16.062		110.000	3.807
	110.500	3.744		110.500	3.807		110.500	3.656		110.500	3.691		110.500	3.689		110.500	3.689				110.500	11.877		110.500	3.766		110.500	4.961		110.500	3.650		110.500	15.517		110.500	3.750
	111.000	3.912		111.000	3.597		111.000	3.511		111.000	3.852		111.000	3.689		111.000	3.689				111.000	8.968		111.000	3.894		111.000	3.895		111.000	3.501		111.000	16.655		111.000	3.822
	111.500	3.691		111.500	3.876		111.500	3.652		111.500	3.700		111.500	3.787		111.500	3.787				111.500	9.358		111.500	3.754		111.500	4.250		111.500	3.727		111.500	17.428		111.500	4.091
	112.000	3.833		112.000	3.619		112.000	3.640		112.000	4.027		112.000	3.545		112.000	3.545				112.000	12.347		112.000	4.011		112.000	4.460		112.000	3.820		112.000	11.175		112.000	3.703
	112.500	3.860		112.500	3.715		112.500	3.805		112.500	3.872		112.500	3.796		112.500	3.796				112.500	16.898		112.500	3.775		112.500	4.083		112.500	3.582		112.500	15.593		112.500	3.906
	113.000	3.820		113.000	3.818		113.000	3.771		113.000	3.575		113.000	3.689		113.000	3.689				113.000	15.841		113.000	3.746		113.000	4.323		113.000	4.012		113.000	17.070		113.000	3.635
	113.500	3.685		113.500	3.734		113.500	3.640		113.500	4.110		113.500	3.850		113.500	3.850				113.500	15.625		113.500	3.718		113.500	4.802		113.500	3.501		113.500	17.074		113.500	4.014
	114.000	3.734		114.000	3.641		114.000	3.691		114.000	3.674		114.000	3.669		114.000	3.669				114.000	13.852		114.000	3.792		114.000	4.935		114.000	3.596		114.000	15.915		114.000	4.167
	114.500	3.929		114.500	3.669		114.500	3.812		114.500	3.673		114.500	3.735		114.500	3.735				114.500	18.908		114.500	3.567		114.500	5.580		114.500	3.514		114.500	16.146		114.500	4.001
	115.000	3.724		115.000	3.523		115.000	3.544		115.000	3.956		115.000	4.071		115.000	4.071				115.000	13.530		115.000	3.766		115.000	7.713		115.000	3.500		115.000	14.549		115.000	3.885
	115.500	3.511		115.500	3.838		115.500	3.467		115.500	3.619		115.500	3.320		115.500	3.320				115.500	19.499		115.500	3.843		115.500	8.020		115.500	3.759		115.500	10.104		115.500	3.677
	116.000	4.046		116.000	3.575		116.000	3.701		116.000	3.450		116.000	3.640		116.000	3.640				116.000	17.243		116.000	3.625		116.000	10.397		116.000	3.651		116.000	13.700		116.000	3.807
	116.500	3.942		116.500	4.004		116.500	3.734		116.500	3.612		116.500	3.534		116.500	3.534				116.500	13.969		116.500	4.080		116.500	5.732		116.500	3.669		116.500	15.576		116.500	3.534
	117.000	3.797		117.000	3.805		117.000	3.362		117.000	3.685		117.000	3.743		117.000	3.743				117.000	13.276		117.000	3.564		117.000	4.537		117.000	3.612		117.000	12.077		117.000	3.848
	117.500	3.910		117.500	3.869		117.500	3.567		117.500	3.646		117.500	3.891		117.500	3.891				117.500	17.178		117.500	3.586		117.500	3.821		117.500	3.537		117.500	16.131		117.500	3.807
	118.000	3.829		118.000	3.691		118.000	3.971		118.000	3.663		118.000	3.689		118.000	3.689				118.000	12.507		118.000	3.471		118.000	5.509		118.000	3.662		118.000	13.052		118.000	4.072
	118.500	3.841		118.500	3.571		118.500	3.530		118.500	3.851		118.500	3.636		118.500	3.636				118.500	17.321		118.500	4.291		118.500	6.973		118.500	3.924		118.500	14.158		118.500	3.648
	119.000	3.841		119.000	3.558		119.000	3.558		119.000	3.611		119.000	3.713		119.000	3.713				119.000	13.447		119.000	3.946		119.000	7.873		119.000	4.057		119.000	18.585		119.000	3.838
	119.500	3.711		119.500	3.807		119.500	3.712		119.500	3.401		119.500	3.300		119.500	3.300				119.500	13.007		119.500	3.780		119.500	7.870		119.500	3.881		119.500	11.902		119.500	3.726
	120.000	3.590		120.000	3.545		120.000	3.860		120.000	3.484		120.000	3.536		120.000	3.536				120.000	16.998		120.000	3.586		120.000	6.008		120.000	3.850		120.000	16.156		120.000	3.927
	120.500	3.726		120.500	4.121		120.500	3.742		120.500	3.390		120.500	3.545		120.500	3.545				120.500	12.629		120.500	4.105		120.500	7.181		120.500	3.397		120.500	15.420		120.500	3.450
	121.000	3.976		121.000	4.085		121.000	3.682		121.000	3.503		121.000	3.711		121.000	3.711				121.000	14.202		121.000	3.580		121.000	7.887		121.000	3.734		121.000	18.479		121.000	3.771
	121.500	3.755		121.500	3.628		121.500	3.536		121.500	3.519		121.500	3.703		121.500	3.703				121.500	12.022		121.500	3.879		121.500	4.031		121.500	3.407		121.500	12.148		121.500	3.423
	122.000	3.523		122.000	3.734		122.000	3.776		122.000	3.514		122.000	3.619		122.000	3.619				122.000	9.212		122.000	3.997		122.000	12.944		122.000	3.625		122.000	12.683		122.000	4.287
	122.500	3.379		122.500	3.865		122.500	3.667		122.500	3.923		122.500	3.460		122.500	3.460				122.500	12.115		122.500	3.707		122.500	18.475		122.500	3.960		122.500	14.544		122.500	4.328
	123.000	3.722		123.000	3.711		123.000	3.567		123.000	3.735		123.000	3.870		123.000	3.870				123.000	9.214		123.000	3.957		123.000	19.335		123.000	3.770		123.000	13.792		123.000	3.780
	123.500	3.825		123.500	3.670		123.500	3.538		123.500	3.705		123.500	3.375		123.500	3.375				123.500	8.753		123.500	4.446		123.500	16.070		123.500	3.739		123.500	17.438		123.500	3.901
	124.000	3.662		124.000	3.689		124.000	3.575		124.000	3.385		124.000	3.467		124.000	3.467				124.000	6.004		124.000	3.742		124.000	11.583		124.000	3.583		124.000	15.752		124.000	4.011
	124.500	3.788		124.500	3.569		124.500	3.934		124.500	3.626		124.500	3.839		124.500	3.839				124.500	16.206		124.500	3.734		124.500	11.439		124.500	3.738		124.500	17.113		124.500	4.128
	125.000	3.739		125.000	3.767		125.000	3.511		125.000	3.879		125.000	3.980		125.000	3.980				125.000	15.583		125.000	4.188		125.000	13.183		125.000	3.976		125.000	11.887		125.000	3.689
	125.500	3.685		125.500	3.878		125.500	3.807		125.500	3.540		125.500	3.735		125.500	3.735				125.500	12.318		125.500	3.852		125.500	11.651		125.500	3.647		125.500	12.314		125.500	3.833
	126.000	3.625		126.000	3.611		126.000	3.541		126.000	3.603		126.000	3.276		126.000	3.276				126.000	10.715		126.000	4.174		126.000	16.905		126.000	3.501		126.000	11.003		126.000	3.895
	126.500	3.778		126.500	3.692		126.500	3.816		126.500	3.705		126.500	3.961		126.500	3.961				126.500	8.705		126.500	4.002		126.500	15.208		126.500	3.635		126.500	12.412		126.500	3.839
	127.000	3.585		127.000	3.962		127.000	3.670		127.000	3.636		127.000	3.715		127.000	3.715				127.000	8.803		127.000	4.158		127.000	12.632		127.000	3.964		127.000	13.015		127.000	3.750
	127.500	3.670		127.500	3.764		127.500	3.618		127.500	3.583		127.500	3.415		127.500	3.415				127.500	9.953		127.500	3.817		127.500	5.566		127.500	4.264		127.500	15.464		127.500	3.770
	128.000	3.791		128.000	3.477		128.000	3.586		128.000	3.685		128.000	3.473		128.000	3.473				128.000	13.543		128.000	3.971		128.000	5.689		128.000	3.780		128.000	17.579		128.000	3.759
	128.500	3.922		128.500	3.548		128.500	3.693		128.500	3.473		128.500	3.422		128.500	3.422				128.500	9.030		128.500	3.844		128.500	7.840		128.500	3.652		128.500	6.217		128.500	3.597
	129.000	3.937		129.000	3.471		129.000	3.670		129.000	3.663		129.000	3.716		129.000	3.716				129.000	7.861		129.000	3.538		129.000	5.863		129.000	3.611		129.000	11.677		129.000	4.020
	129.500	3.760		129.500	3.516		129.500	3.607		129.500	3.728		129.500	3.822		129.500	3.822				129.500	5.456		129.500	4.181		129.500	6.231		129.500	3.813		129.500	14.993		129.500	3.614
	130.000	3.945		130.000	3.829		130.000	3.808		130.000	3.541		130.000	3.722		130.000	3.722				130.000	4.550		130.000	3.826		130.000	7.128		130.000	3.526		130.000	16.602		130.000	3.712
	130.500	3.892		130.500	3.801		130.500	3.615		130.500	3.833		130.500	3.662		130.500	3.662				130.500	4.659		130.500	3.647		130.500	11.406		130.500	3.805		130.500	11.481		130.500	3.792
	131.000	3.807		131.000	3.681		131.000	3.785		131.000	3.967		131.000	3.946		131.000	3.946				131.000	4.675		131.000	3.888		131.000	16.911		131.000	4.100		131.000	12.119		131.000	3.801
	131.500	3.629		131.500	3.701		131.500	3.986		131.500	3.438		131.500	3.799		131.500	3.799				131.500	4.256		131.500	4.231		131.500	15.182		131.500	3.712		131.500	5.203		131.500	3.770
	132.000	3.637		132.000	3.625		132.000	3.652		132.000	3.764		132.000	3.568		132.000	3.568				132.000	5.158		132.000	3.652		132.000	14.448		132.000	3.870		132.000	8.185		132.000	3.779
	132.500	3.636		132.500	3.677		132.500	3.734		132.500	3.754		132.500	3.413		132.500	3.413				132.500	4.743		132.500	3.673		132.500	13.754		132.500	3.901		132.500	7.971		132.500	3.982
	133.000	3.903		133.000	3.564		133.000	3.929		133.000	3.824		133.000	3.562		133.000	3.562				133.000	4.320		133.000	3.922		133.000	13.116		133.000	3.982		133.000	5.438		133.000	3.870
	133.500	3.640		133.500	3.559		133.500	3.770		133.500	3.821		133.500	3.647		133.500	3.647				133.500	4.684		133.500	3.957		133.500	10.924		133.500	3.957		133.500	9.683		133.500	4.037
	134.000	3.735		134.000	3.592		134.000	3.121		134.000	3.692		134.000	3.691		134.000	3.691				134.000	4.687		134.000	4.007		134.000	14.294		134.000	4.014		134.000	17.411		134.000	3.490
	134.500	3.682		134.500	3.776		134.500	3.770		134.500	3.770		134.500	3.736		134.500	3.736				134.500	4.990		134.500	3.922		134.500	11.457		134.500	3.870		134.500	13.043		134.500	4.027
	135.000	3.817		135.000	3.586		135.000	3.669		135.000	3.705		135.000	3.353		135.000	3.353				135.000	5.464		135.000	3.957		135.000	8.874		135.000	3.833		135.000	17.768		135.000	3.703
	135.500	3.681		135.500	3.711		135.500	3.644		135.500	3.484		135.500	3.809		135.500	3.809				135.500	4.802		135.500	4.021		135.500	4.864		135.500	3.770		135.500	16.779		135.500	3.557
	136.000	3.932		136.000	3.677		136.000	3.685		136.000	3.415		136.000	3.797		136.000	3.797				136.000	5.016		136.000	3.519		136.000	9.003		136.000	3.775		136.000	17.116		136.000	3.709
	136.500	3.593		136.500	3.829		136.500	3.705		136.500	3.813		136.500	3.926		136.500	3.926				136.500	4.102		136.500	3.332		136.500	12.054		136.500	3.625		136.500	16.540		136.500	3.885
	137.000	3.625		137.000	3.628		137.000	3.829		137.000	3.699		137.000	3.637		137.000	3.637				137.000	5.002		137.000	3.848		137.000	11.691		137.000	3.945		137.000	11.575		137.000	3.860
	137.500	3.994		137.500	3.658		137.500	3.585		137.500	3.703		137.500	3.957		137.500	3.957				137.500	7.289		137.500	3.813		137.500	11.871		137.500	3.607		137.500	11.770		137.500	3.728
	138.000	3.723		138.000	3.615		138.000	3.667		138.000	3.854		138.000	3.431		138.000	3.431				138.000	4.422		138.000	3.946		138.000	12.702		138.000	3.718		138.000	6.229		138.000	3.861
	138.500	3.967		138.500	3.813		138.500	3.696		138.500	3.431		138.500	3.964		138.500	3.964				138.500	4.837		138.500	3.517		138.500	12.075		138.500	3.586		138.500	8.478		138.500	3.992
	139.000	3.821		139.000	3.628		139.000	3.695		139.000	3.639		139.000	3.859		139.000	3.859				139.000	4.855		139.000	3.641		139.000	13.989		139.000	4.180		139.000	12.029		139.000	3.534
	139.500	3.537		139.500	3.843		139.500	3.562		139.500	3.641		139.500	3.611		139.500	3.611				139.500	9.113		139.500	4.119		139.500	17.122		139.500	3.471		139.500	11.967		139.500	3.755
	140.000	3.312		140.000	3.701		140.000	3.641		140.000	3.854		140.000	3.646		140.000	3.646				140.000	7.067		140.000	4.206		140.000	15.989		140.000	3.712		140.000	8.295		140.000	3.713
	140.500	3.828		140.500	3.759		140.500	3.923		140.500	3.568		140.500	3.932		140.500	3.932				140.500	8.260		140.500	3.746		140.500	7.664		140.500	3.782		140.500	12.813		140.500	3.784
	141.000	3.883		141.000	3.693		141.000	3.829		141.000	3.962		141.000	3.513		141.000	3.513				141.000	7.530		141.000	3.797		141.000	16.025		141.000	3.716		141.000	8.298		141.000	3.903
	141.500	3.646		141.500	3.727		141.500	3.471		141.500	3.648		141.500	3.707		141.500	3.707				141.500	10.262		141.500	4.012		141.500	14.312		141.500	3.718		141.500	17.178		141.500	3.947
	142.000	3.746		142.000	3.528		142.000	3.606		142.000	3.838		142.000	3.962		142.000	3.962				142.000	11.045		142.000	3.776		142.000	11.114		142.000	4.003		142.000	12.171		142.000	3.586
	142.500	3.646		142.500	3.713		142.500	3.663		142.500	3.590		142.500	3.723		142.500	3.723				142.500	11.277		142.500	4.005		142.500	16.372		142.500	3.838		142.500	8.368		142.500	3.796
	143.000	3.513		143.000	3.641		143.000	3.669		143.000	3.820		143.000	3.575		143.000	3.575				143.000	10.581		143.000	3.494		143.000	12.589		143.000	3.669		143.000	9.872		143.000	3.874
	143.500	3.648		143.500	3.912		143.500	3.829		143.500	3.700		143.500	3.615		143.500	3.615				143.500	8.696		143.500	3.982		143.500	15.910		143.500	3.689		143.500	10.315		143.500	3.499
	144.000	3.612		144.000	4.046		144.000	3.693		144.000	3.593		144.000	3.833		144.000	3.833				144.000	8.856		144.000	3.848		144.000	14.116		144.000	3.524		144.000	17.937		144.000	3.715
	144.500	3.727		144.500	4.036		144.500	3.707		144.500	3.770		144.500	3.674		144.500	3.674				144.500	9.934		144.500	3.607		144.500	16.169		144.500	4.091		144.500	14.898		144.500	3.834
	145.000	3.506		145.000	3.813		145.000	3.574		145.000	3.833		145.000	3.659		145.000	3.659				145.000	12.649		145.000	3.879		145.000	14.465		145.000	3.976		145.000	12.713		145.000	3.615
	145.500	3.839		145.500	3.245		145.500	3.678		145.500	3.493		145.500	3.705		145.500	3.705				145.500	16.928		145.500	3.966		145.500	14.501		145.500	3.746		145.500	5.814		145.500	3.738
	146.000	3.764		146.000	3.651		146.000	3.582		146.000	3.829		146.000	3.881		146.000	3.881				146.000	12.717		146.000	3.500		146.000	13.212		146.000	3.854		146.000	10.120		146.000	3.976
	146.500	3.607		146.500	3.453		146.500	3.662		146.500	3.530		146.500	3.839		146.500	3.839				146.500	13.610		146.500	3.864		146.500	13.053		146.500	3.843		146.500	13.466		146.500	3.945
	147.000	3.673		147.000	3.662		147.000	3.397		147.000	3.869		147.000	3.571		147.000	3.571				147.000	15.354		147.000	3.857		147.000	7.900		147.000	3.855		147.000	13.932		147.000	3.695
	147.500	3.689		147.500	3.718		147.500	3.659		147.500	3.797		147.500	3.564		147.500	3.564				147.500	18.449		147.500	3.382		147.500	5.646		147.500	3.861		147.500	13.835		147.500	3.956
	148.000	3.905		148.000	3.865		148.000	3.164		148.000	3.534		148.000	3.681		148.000	3.681				148.000	16.045		148.000	3.809		148.000	5.281		148.000	4.211		148.000	12.482		148.000	3.659
	148.500	3.622		148.500	3.718		148.500	3.250		148.500	3.652		148.500	3.803		148.500	3.803				148.500	15.765		148.500	4.091		148.500	12.593		148.500	3.904		148.500	8.765		148.500	3.707
	149.000	3.528		149.000	3.571		149.000	3.881		149.000	3.592		149.000	3.500		149.000	3.500				149.000	15.794		149.000	4.314		149.000	4.411		149.000	3.946		149.000	12.411		149.000	3.805
	149.500	3.538		149.500	3.739		149.500	3.813		149.500	3.562		149.500	3.636		149.500	3.636				149.500	16.245		149.500	4.020		149.500	8.227		149.500	4.002		149.500	8.542		149.500	3.778
	150.000	3.635		150.000	3.597		150.000	3.528		150.000	3.614		150.000	3.636		150.000	3.636				150.000	19.106		150.000	4.256		150.000	5.330		150.000	3.801		150.000	8.947		150.000	3.673
	150.500	3.742		150.500	3.540		150.500	3.646		150.500	3.637		150.500	3.648		150.500	3.648				150.500	12.425		150.500	3.982		150.500	8.189		150.500	4.182		150.500	8.505		150.500	3.603
	151.000	3.367		151.000	3.744		151.000	3.564		151.000	3.354		151.000	3.946		151.000	3.946				151.000	12.048		151.000	3.964		151.000	11.726		151.000	4.179		151.000	8.756		151.000	3.663
	151.500	3.703		151.500	3.670		151.500	3.294		151.500	3.557		151.500	3.655		151.500	3.655				151.500	14.588		151.500	3.513		151.500	12.879		151.500	4.090		151.500	10.908		151.500	3.496
	152.000	4.055		152.000	3.466		152.000	3.711		152.000	3.407		152.000	3.468		152.000	3.468				152.000	16.734		152.000	3.774		152.000	14.560		152.000	4.047		152.000	10.946		152.000	3.375
	152.500	3.758		152.500	3.614		152.500	3.397		152.500	3.842		152.500	3.699		152.500	3.699				152.500	17.524		152.500	3.854		152.500	8.116		152.500	4.007		152.500	14.521		152.500	3.734
	153.000	3.612		153.000	3.656		153.000	3.695		153.000	3.861		153.000	3.701		153.000	3.701				153.000	18.553		153.000	3.962		153.000	4.669		153.000	3.711		153.000	12.814		153.000	3.910
	153.500	3.987		153.500	3.438		153.500	3.375		153.500	3.922		153.500	3.521		153.500	3.521				153.500	11.249		153.500	3.582		153.500	5.347		153.500	3.869		153.500	15.962		153.500	3.693
	154.000	3.850		154.000	3.586		154.000	3.680		154.000	3.879		154.000	3.562		154.000	3.562				154.000	12.937		154.000	3.891		154.000	4.483		154.000	4.091		154.000	18.358		154.000	3.906
	154.500	4.020		154.500	3.860		154.500	3.510		154.500	3.869		154.500	3.855		154.500	3.855				154.500	16.503		154.500	3.678		154.500	7.292		154.500	4.158		154.500	16.138		154.500	3.903
	155.000	3.684		155.000	3.865		155.000	3.766		155.000	3.872		155.000	3.803		155.000	3.803				155.000	15.013		155.000	3.895		155.000	5.478		155.000	3.912		155.000	18.522		155.000	3.291
	155.500	3.590		155.500	3.957		155.500	3.927		155.500	3.354		155.500	3.624		155.500	3.624				155.500	16.872		155.500	3.843		155.500	4.538		155.500	3.718		155.500	13.474		155.500	3.797
	156.000	3.604		156.000	3.865		156.000	3.670		156.000	3.280		156.000	3.874		156.000	3.874				156.000	19.293		156.000	3.842		156.000	4.900		156.000	3.651		156.000	12.068		156.000	3.647
	156.500	3.432		156.500	3.641		156.500	3.662		156.500	3.854		156.500	3.646		156.500	3.646				156.500	14.665		156.500	3.700		156.500	4.941		156.500	3.829		156.500	9.343		156.500	3.855
	157.000	3.619		157.000	3.750		157.000	3.833		157.000	3.696		157.000	3.590		157.000	3.590				157.000	9.767		157.000	4.072		157.000	4.101		157.000	3.583		157.000	5.271		157.000	3.454
	157.500	3.695		157.500	3.767		157.500	3.636		157.500	3.776		157.500	3.821		157.500	3.821				157.500	10.502		157.500	4.022		157.500	4.531		157.500	3.390		157.500	7.717		157.500	3.917
	158.000	3.551		158.000	3.607		158.000	3.681		158.000	3.967		158.000	3.606		158.000	3.606				158.000	11.154		158.000	3.646		158.000	4.469		158.000	3.636		158.000	5.290		158.000	3.782
	158.500	3.652		158.500	3.619		158.500	3.468		158.500	3.528		158.500	3.967		158.500	3.967				158.500	8.531		158.500	3.885		158.500	8.037		158.500	3.648		158.500	8.631		158.500	3.552
	159.000	3.743		159.000	3.460		159.000	3.524		159.000	3.270		159.000	3.878		159.000	3.878				159.000	10.121		159.000	3.868		159.000	6.745		159.000	3.946		159.000	11.718		159.000	3.828
	159.500	3.559		159.500	3.718		159.500	3.828		159.500	3.672		159.500	3.639		159.500	3.639				159.500	11.129		159.500	3.848		159.500	5.801		159.500	3.612		159.500	9.313		159.500	3.786
	160.000	3.723		160.000	3.607		160.000	3.756		160.000	3.713		160.000	3.724		160.000	3.724				160.000	10.548		160.000	3.487		160.000	9.528		160.000	3.947		160.000	8.330		160.000	3.767
	160.500	3.538		160.500	3.670		160.500	3.468		160.500	3.734		160.500	3.775		160.500	3.775				160.500	9.210		160.500	3.528		160.500	10.172		160.500	3.604		160.500	7.630		160.500	3.941
	161.000	3.540		161.000	3.813		161.000	3.872		161.000	3.640		161.000	3.655		161.000	3.655				161.000	10.784		161.000	3.834		161.000	8.394		161.000	3.612		161.000	6.918		161.000	3.685
	161.500	3.755		161.500	3.415		161.500	3.834		161.500	3.699		161.500	3.734		161.500	3.734				161.500	4.493		161.500	3.926		161.500	9.876		161.500	3.558		161.500	8.329		161.500	3.677
	162.000	3.696		162.000	3.966		162.000	3.663		162.000	3.735		162.000	3.713		162.000	3.713				162.000	4.073		162.000	3.662		162.000	6.240		162.000	3.906		162.000	4.805		162.000	3.990
	162.500	3.423		162.500	3.763		162.500	3.763		162.500	3.403		162.500	3.624		162.500	3.624				162.500	4.121		162.500	3.876		162.500	9.183		162.500	3.736		162.500	4.975		162.500	3.625
	163.000	3.785		163.000	3.583		163.000	3.923		163.000	3.519		163.000	3.965		163.000	3.965				163.000	4.199		163.000	3.651		163.000	7.551		163.000	3.624		163.000	4.401		163.000	3.619
	163.500	3.640		163.500	3.646		163.500	3.192		163.500	3.746		163.500	3.763		163.500	3.763				163.500	4.529		163.500	3.904		163.500	4.329		163.500	3.478		163.500	4.173		163.500	3.995
	164.000	3.754		164.000	3.646		164.000	3.564		164.000	3.786		164.000	4.005		164.000	4.005				164.000	4.163		164.000	4.036		164.000	6.961		164.000	3.429		164.000	4.236		164.000	3.526
	164.500	3.906		164.500	3.562		164.500	3.885		164.500	3.567		164.500	3.718		164.500	3.718				164.500	4.295		164.500	3.829		164.500	6.780		164.500	4.011		164.500	4.438		164.500	3.929
	165.000	3.475		165.000	3.618		165.000	3.713		165.000	3.817		165.000	3.693		165.000	3.693				165.000	4.076		165.000	3.701		165.000	9.183		165.000	4.073		165.000	4.541		165.000	3.559
	165.500	3.500		165.500	3.929		165.500	3.557		165.500	3.755		165.500	3.575		165.500	3.575				165.500	4.159		165.500	3.618		165.500	8.031		165.500	4.230		165.500	4.342		165.500	3.501
	166.000	3.723		166.000	3.813		166.000	3.379		166.000	3.744		166.000	3.596		166.000	3.596				166.000	4.383		166.000	3.480		166.000	16.532		166.000	3.917		166.000	4.710		166.000	3.722
	166.500	3.734		166.500	3.824		166.500	3.711		166.500	3.805		166.500	3.946		166.500	3.946				166.500	3.774		166.500	3.603		166.500	12.311		166.500	3.886		166.500	3.951		166.500	4.042
	167.000	3.901		167.000	3.913		167.000	3.528		167.000	3.354		167.000	3.528		167.000	3.528				167.000	4.530		167.000	3.746		167.000	7.841		167.000	4.011		167.000	4.293		167.000	4.148
	167.500	3.619		167.500	3.523		167.500	3.778		167.500	3.940		167.500	3.941		167.500	3.941				167.500	3.755		167.500	3.817		167.500	7.300		167.500	3.640		167.500	8.214		167.500	3.448
	168.000	3.589		168.000	3.701		168.000	3.637		168.000	3.992		168.000	3.689		168.000	3.689				168.000	4.170		168.000	3.407		168.000	8.115		168.000	3.541		168.000	4.337		168.000	3.718
	168.500	3.803		168.500	3.615		168.500	3.946		168.500	3.544		168.500	3.763		168.500	3.763				168.500	4.095		168.500	3.586		168.500	12.250		168.500	3.787		168.500	7.620		168.500	3.239
	169.000	3.384		169.000	3.855		169.000	3.912		169.000	3.991		169.000	3.541		169.000	3.541				169.000	4.200		169.000	3.662		169.000	11.991		169.000	3.868		169.000	3.818		169.000	3.590
	169.500	3.674		169.500	3.755		169.500	3.910		169.500	3.805		169.500	3.575		169.500	3.575				169.500	4.139		169.500	3.695		169.500	14.995		169.500	4.141		169.500	5.652		169.500	3.766
	170.000	3.833		170.000	3.807		170.000	3.922		170.000	3.582		170.000	3.807		170.000	3.807				170.000	4.090		170.000	3.601		170.000	13.983		170.000	4.027		170.000	5.963		170.000	3.917
	170.500	3.734		170.500	3.557		170.500	3.905		170.500	3.742		170.500	3.895		170.500	3.895							170.500	3.537		170.500	9.630		170.500	3.896		170.500	6.886		170.500	3.743
	171.000	3.625		171.000	3.728		171.000	3.780		171.000	3.947		171.000	3.917		171.000	3.917							171.000	3.455		171.000	7.637		171.000	4.265		171.000	4.649		171.000	3.782
	171.500	3.807		171.500	3.822		171.500	3.851		171.500	3.812		171.500	3.646		171.500	3.646							171.500	3.618		171.500	7.441		171.500	5.162		171.500	5.623		171.500	3.545
	172.000	3.511		172.000	3.499		172.000	3.696		172.000	3.941		172.000	3.592		172.000	3.592							172.000	3.952		172.000	4.361		172.000	3.662		172.000	5.202		172.000	3.951
	172.500	3.677		172.500	3.551		172.500	3.997		172.500	3.695		172.500	3.646		172.500	3.646							172.500	3.513		172.500	4.207		172.500	4.605		172.500	7.744		172.500	4.276
	173.000	3.693		173.000	3.399		173.000	3.413		173.000	3.413		173.000	3.647		173.000	3.647							173.000	3.716		173.000	4.141		173.000	4.343		173.000	13.458		173.000	4.155
	173.500	3.701		173.500	3.537		173.500	3.812		173.500	3.628		173.500	3.603		173.500	3.603							173.500	4.061		173.500	3.905		173.500	4.605		173.500	16.911		173.500	3.976
	174.000	3.673		174.000	3.712		174.000	3.874		174.000	3.501		174.000	3.764		174.000	3.764							174.000	3.896		174.000	4.126		174.000	3.812		174.000	13.185		174.000	3.694
	174.500	3.537		174.500	3.785		174.500	3.844		174.500	4.085		174.500	3.754		174.500	3.754							174.500	3.619		174.500	4.263		174.500	3.915		174.500	10.972		174.500	3.939
	175.000	3.991		175.000	3.799		175.000	3.771		175.000	3.641		175.000	3.868		175.000	3.868							175.000	4.027		175.000	6.445		175.000	4.148		175.000	10.077		175.000	4.182
	175.500	3.674		175.500	3.934		175.500	3.787		175.500	3.453		175.500	3.803		175.500	3.803							175.500	3.712		175.500	6.778		175.500	3.763		175.500	11.129		175.500	3.755
	176.000	3.590		176.000	3.665		176.000	3.754		176.000	3.896		176.000	3.548		176.000	3.548							176.000	3.770		176.000	11.022		176.000	3.700		176.000	6.891		176.000	3.984
	176.500	3.635		176.500	3.722		176.500	3.618		176.500	3.842		176.500	3.917		176.500	3.917							176.500	3.658		176.500	7.971		176.500	4.014		176.500	15.481		176.500	3.801
	177.000	3.833		177.000	3.770		177.000	3.528		177.000	3.807		177.000	3.964		177.000	3.964							177.000	3.409		177.000	7.412		177.000	4.032		177.000	19.391		177.000	3.754
	177.500	3.667		177.500	3.685		177.500	3.540		177.500	3.738		177.500	3.759		177.500	3.759							177.500	3.636		177.500	10.256		177.500	4.062		177.500	19.052		177.500	3.981
	178.000	3.788		178.000	3.630		178.000	3.624		178.000	3.780		178.000	4.083		178.000	4.083							178.000	4.083		178.000	12.530		178.000	4.531		178.000	14.900		178.000	3.912
	178.500	3.689		178.500	3.626		178.500	3.689		178.500	3.734		178.500	3.947		178.500	3.947							178.500	3.768		178.500	9.388		178.500	4.273		178.500	16.367		178.500	4.116
	179.000	3.891		179.000	3.678		179.000	3.662		179.000	3.581		179.000	3.308		179.000	3.308							179.000	3.735		179.000	6.815		179.000	4.164		179.000	13.695		179.000	3.782
	179.500	3.607		179.500	3.507		179.500	3.484		179.500	3.568		179.500	3.534		179.500	3.534							179.500	3.834		179.500	5.088		179.500	3.787		179.500	16.501		179.500	3.655
	180.000	3.770		180.000	3.911		180.000	3.626		180.000	3.534		180.000	3.450		180.000	3.450							180.000	4.116		180.000	4.675		180.000	4.211		180.000	17.760		180.000	3.801
	180.500	3.813		180.500	3.795		180.500	3.490		180.500	3.657		180.500	3.820		180.500	3.820							180.500	3.558		180.500	4.537		180.500	4.409		180.500	15.050		180.500	3.859
	181.000	3.547		181.000	3.657		181.000	3.477		181.000	3.663		181.000	3.397		181.000	3.397							181.000	3.735		181.000	7.796		181.000	4.094		181.000	13.358		181.000	4.336
	181.500	3.640		181.500	3.624		181.500	3.506		181.500	3.347		181.500	3.673		181.500	3.673							181.500	3.946		181.500	11.912		181.500	4.134		181.500	14.714		181.500	3.892
	182.000	3.891		182.000	3.624		182.000	3.937		182.000	3.633		182.000	3.655		182.000	3.655							182.000	3.673		182.000	7.316		182.000	3.922		182.000	13.183		182.000	3.611
	182.500	3.484		182.500	3.764		182.500	3.833		182.500	3.552		182.500	3.568		182.500	3.568							182.500	4.047		182.500	10.775		182.500	4.017		182.500	11.729		182.500	3.967
	183.000	4.014		183.000	3.718		183.000	3.597		183.000	3.705		183.000	3.651		183.000	3.651							183.000	3.385		183.000	11.898		183.000	3.650		183.000	16.535		183.000	4.083
	183.500	4.094		183.500	3.344		183.500	3.579		183.500	3.748		183.500	3.785		183.500	3.785							183.500	3.722		183.500	15.536		183.500	4.001		183.500	18.083		183.500	4.281
	184.000	4.021		184.000	3.775		184.000	4.002		184.000	3.703		184.000	3.820		184.000	3.820							184.000	3.641		184.000	12.960		184.000	3.936		184.000	15.047		184.000	3.796
	184.500	3.872		184.500	3.750		184.500	3.562		184.500	3.684		184.500	3.648		184.500	3.648							184.500	3.980		184.500	13.262		184.500	4.189		184.500	10.434		184.500	4.018
	185.000	3.780		185.000	3.724		185.000	3.767		185.000	3.646		185.000	3.625		185.000	3.625							185.000	3.533		185.000	12.670		185.000	3.906		185.000	6.883		185.000	3.770
	185.500	3.933		185.500	3.524		185.500	3.701		185.500	3.564		185.500	3.604		185.500	3.604							185.500	3.678		185.500	14.888		185.500	3.834		185.500	5.619		185.500	3.766
	186.000	3.860		186.000	3.727		186.000	4.104		186.000	3.640		186.000	3.822		186.000	3.822							186.000	3.842		186.000	20.002		186.000	3.770		186.000	6.956		186.000	3.458
	186.500	3.760		186.500	3.689		186.500	3.579		186.500	3.669		186.500	3.434		186.500	3.434							186.500	3.910		186.500	12.578		186.500	4.236		186.500	4.518		186.500	3.779
	187.000	3.927		187.000	3.552		187.000	3.592		187.000	3.776		187.000	3.900		187.000	3.900							187.000	3.892		187.000	20.122		187.000	4.031		187.000	4.411		187.000	4.287
	187.500	3.912		187.500	3.723		187.500	3.693		187.500	3.618		187.500	3.445		187.500	3.445							187.500	3.750		187.500	17.669		187.500	4.451		187.500	4.579		187.500	4.321
	188.000	3.803		188.000	3.415		188.000	3.910		188.000	3.330		188.000	3.735		188.000	3.735							188.000	3.805		188.000	17.286		188.000	3.976		188.000	4.588		188.000	4.017
	188.500	3.807		188.500	3.619		188.500	3.625		188.500	3.544		188.500	3.662		188.500	3.662							188.500	3.833		188.500	13.025		188.500	3.865		188.500	8.229		188.500	4.047
	189.000	3.657		189.000	3.652		189.000	3.711		189.000	4.017		189.000	3.812		189.000	3.812							189.000	3.678		189.000	9.053		189.000	3.971		189.000	4.634		189.000	3.843
	189.500	3.567		189.500	3.752		189.500	3.881		189.500	3.450		189.500	3.619		189.500	3.619							189.500	3.720		189.500	4.389		189.500	4.220		189.500	7.248		189.500	4.449
	190.000	3.906		190.000	3.619		190.000	3.974		190.000	3.707		190.000	3.786		190.000	3.786							190.000	3.689		190.000	8.689		190.000	7.475		190.000	4.510		190.000	3.673
	190.500	3.476		190.500	3.799		190.500	3.738		190.500	3.896		190.500	4.119		190.500	4.119							190.500	3.926		190.500	7.325		190.500	4.753		190.500	4.337		190.500	3.795
	191.000	3.839		191.000	3.455		191.000	3.612		191.000	3.746		191.000	3.674		191.000	3.674							191.000	4.051		191.000	4.225		191.000	7.148		191.000	4.128		191.000	3.953
	191.500	3.670		191.500	3.545		191.500	3.848		191.500	3.791		191.500	3.533		191.500	3.533							191.500	3.803		191.500	7.215		191.500	9.310		191.500	4.802		191.500	3.967
	192.000	3.650		192.000	3.839		192.000	3.922		192.000	3.511		192.000	3.795		192.000	3.795							192.000	4.170		192.000	9.275		192.000	9.391		192.000	5.839		192.000	3.770
	192.500	3.750		192.500	3.568		192.500	3.663		192.500	3.885		192.500	3.851		192.500	3.851							192.500	4.206		192.500	10.952		192.500	8.670		192.500	4.100		192.500	3.450
	193.000	3.869		193.000	3.432		193.000	3.712		193.000	3.822		193.000	3.536		193.000	3.536							193.000	4.347		193.000	8.253		193.000	11.824		193.000	6.068		193.000	3.641
	193.500	3.646		193.500	3.713		193.500	3.590		193.500	4.062		193.500	3.977		193.500	3.977							193.500	4.272		193.500	8.621		193.500	7.306		193.500	4.879		193.500	3.803
	194.000	3.523		194.000	3.776		194.000	3.407		194.000	3.689		194.000	3.771		194.000	3.771							194.000	4.295		194.000	4.793		194.000	4.286		194.000	11.928		194.000	3.843
	194.500	3.742		194.500	3.811		194.500	3.663		194.500	3.785		194.500	3.874		194.500	3.874							194.500	4.159		194.500	5.864		194.500	4.615		194.500	13.393		194.500	3.843
	195.000	3.892		195.000	4.042		195.000	3.450		195.000	3.785		195.000	3.847		195.000	3.847							195.000	3.583		195.000	11.569		195.000	4.329		195.000	12.600		195.000	4.042
	195.500	3.844		195.500	3.843		195.500	3.499		195.500	3.879		195.500	3.682		195.500	3.682							195.500	3.946		195.500	13.802		195.500	4.614		195.500	9.155		195.500	4.047
	196.000	3.693		196.000	3.785		196.000	3.624		196.000	3.707		196.000	3.559		196.000	3.559							196.000	3.913		196.000	16.573		196.000	4.649		196.000	8.728		196.000	4.196
	196.500	3.594		196.500	3.892		196.500	3.839		196.500	3.558		196.500	3.659		196.500	3.659							196.500	3.640		196.500	14.592		196.500	4.153		196.500	7.753		196.500	3.961
	197.000	3.678		197.000	3.972		197.000	3.592		197.000	3.628		197.000	3.820		197.000	3.820							197.000	3.724		197.000	17.221		197.000	5.424		197.000	17.193		197.000	3.894
	197.500	3.909		197.500	3.941		197.500	3.635		197.500	3.715		197.500	3.419		197.500	3.419							197.500	3.796		197.500	17.493		197.500	8.169		197.500	16.808		197.500	3.959
	198.000	3.883		198.000	3.536		198.000	3.575		198.000	3.626		198.000	3.558		198.000	3.558							198.000	3.986		198.000	16.412		198.000	7.908		198.000	18.641		198.000	3.813
	198.500	3.886		198.500	3.574		198.500	3.519		198.500	3.582		198.500	3.870		198.500	3.870							198.500	4.014		198.500	13.676		198.500	8.684		198.500	12.047		198.500	3.614
	199.000	3.655		199.000	3.742		199.000	3.770		199.000	3.589		199.000	3.787		199.000	3.787							199.000	3.711		199.000	15.940		199.000	5.758		199.000	13.089		199.000	3.691
	199.500	3.713		199.500	3.722		199.500	3.651		199.500	3.732		199.500	3.917		199.500	3.917							199.500	3.797		199.500	19.688		199.500	9.484		199.500	13.920		199.500	4.062
	200.000	3.892		200.000	3.625		200.000	3.519		200.000	3.770		200.000	3.722		200.000	3.722							200.000	3.536		200.000	14.602		200.000	9.696		200.000	9.789		200.000	3.957
	200.500	3.658		200.500	3.612		200.500	3.406		200.500	3.511		200.500	3.384		200.500	3.384							200.500	3.851		200.500	12.062		200.500	12.344		200.500	6.581		200.500	4.291
	201.000	3.652		201.000	3.624		201.000	3.833		201.000	3.500		201.000	3.776		201.000	3.776							201.000	3.607		201.000	8.164		201.000	13.641		201.000	11.608		201.000	4.034
	201.500	3.717		201.500	3.882		201.500	3.822		201.500	3.759		201.500	3.685		201.500	3.685							201.500	3.308		201.500	5.664		201.500	18.756		201.500	13.025		201.500	3.688
	202.000	3.455		202.000	3.776		202.000	3.574		202.000	3.419		202.000	3.579		202.000	3.579							202.000	3.718		202.000	10.332		202.000	16.558		202.000	8.152		202.000	4.527
	202.500	3.966		202.500	3.640		202.500	3.803		202.500	3.412		202.500	3.682		202.500	3.682							202.500	3.669		202.500	8.171		202.500	12.076		202.500	7.952		202.500	4.192
	203.000	3.689		203.000	3.829		203.000	3.791		203.000	3.480		203.000	3.701		203.000	3.701							203.000	3.575		203.000	9.026		203.000	8.515		203.000	8.165		203.000	4.064
	203.500	3.536		203.500	3.770		203.500	3.674		203.500	3.848		203.500	3.751		203.500	3.751							203.500	3.782		203.500	11.088		203.500	11.376		203.500	9.633		203.500	4.170
	204.000	3.787		204.000	3.787		204.000	3.854		204.000	3.689		204.000	3.842		204.000	3.842							204.000	3.564		204.000	10.713		204.000	11.483		204.000	12.123		204.000	4.384
	204.500	3.926		204.500	3.692		204.500	3.579		204.500	3.674		204.500	3.590		204.500	3.590							204.500	3.639		204.500	16.688		204.500	13.421		204.500	6.964		204.500	4.139
	205.000	3.981		205.000	3.750		205.000	3.696		205.000	3.603		205.000	3.574		205.000	3.574							205.000	3.618		205.000	4.617		205.000	14.264		205.000	7.225		205.000	3.650
	205.500	3.742		205.500	3.521		205.500	3.735		205.500	3.834		205.500	3.742		205.500	3.742							205.500	3.548		205.500	4.329		205.500	10.860		205.500	4.291		205.500	3.838
	206.000	3.574		206.000	3.755		206.000	3.648		206.000	3.600		206.000	3.586		206.000	3.586							206.000	3.734		206.000	5.342		206.000	10.610		206.000	8.410		206.000	3.800
	206.500	3.742		206.500	3.667		206.500	3.629		206.500	3.669		206.500	3.648		206.500	3.648							206.500	3.689		206.500	4.422		206.500	14.148		206.500	6.694		206.500	3.842
	207.000	3.807		207.000	3.848		207.000	4.112		207.000	4.073		207.000	3.552		207.000	3.552							207.000	3.787		207.000	9.591		207.000	12.458		207.000	8.385		207.000	3.738
	207.500	3.744		207.500	3.775		207.500	3.618		207.500	3.658		207.500	3.547		207.500	3.547							207.500	4.051		207.500	12.957		207.500	12.191		207.500	9.492		207.500	3.448
	208.000	3.507		208.000	3.801		208.000	3.673		208.000	3.833		208.000	3.626		208.000	3.626							208.000	4.116		208.000	7.857		208.000	10.292		208.000	7.325		208.000	3.977
	208.500	3.718		208.500	3.727		208.500	3.900		208.500	3.839		208.500	3.755		208.500	3.755							208.500	3.705		208.500	11.758		208.500	6.504		208.500	6.396		208.500	3.764
	209.000	3.712		209.000	3.640		209.000	3.557		209.000	3.521		209.000	3.681		209.000	3.681							209.000	3.715		209.000	13.748		209.000	12.023		209.000	12.077		209.000	3.844
	209.500	3.415		209.500	3.473		209.500	3.514		209.500	3.851		209.500	3.528		209.500	3.528							209.500	3.807		209.500	11.755		209.500	9.735		209.500	11.887		209.500	3.770
	210.000	3.640		210.000	3.590		210.000	3.906		210.000	3.833		210.000	3.571		210.000	3.571							210.000	3.912		210.000	12.530		210.000	8.373		210.000	12.458		210.000	3.601
	210.500	3.548		210.500	3.648		210.500	3.541		210.500	3.684		210.500	3.624		210.500	3.624							210.500	3.720		210.500	13.036		210.500	8.187		210.500	17.464		210.500	3.922
	211.000	3.684		211.000	3.876		211.000	3.490		211.000	3.808		211.000	3.635		211.000	3.635							211.000	3.755		211.000	6.484		211.000	11.647		211.000	17.774		211.000	3.842
	211.500	3.886		211.500	3.821		211.500	3.648		211.500	3.507		211.500	3.809		211.500	3.809							211.500	3.813		211.500	4.416		211.500	9.356		211.500	14.008		211.500	3.816
	212.000	3.673		212.000	3.629		212.000	3.896		212.000	3.705		212.000	3.564		212.000	3.564							212.000	3.491		212.000	4.163		212.000	7.801		212.000	15.699		212.000	3.894
	212.500	3.709		212.500	3.681		212.500	3.739		212.500	3.711		212.500	3.410		212.500	3.410							212.500	3.984		212.500	6.080		212.500	7.961		212.500	17.885		212.500	3.936
	213.000	3.759		213.000	3.506		213.000	3.734		213.000	3.593		213.000	3.913		213.000	3.913							213.000	3.865		213.000	5.152		213.000	10.969		213.000	15.584		213.000	3.648
	213.500	3.544		213.500	3.575		213.500	3.537		213.500	3.718		213.500	3.625		213.500	3.625							213.500	3.986		213.500	8.171		213.500	4.701		213.500	17.523		213.500	3.956
	214.000	3.519		214.000	3.384		214.000	3.636		214.000	3.766		214.000	3.865		214.000	3.865							214.000	3.471		214.000	6.891		214.000	7.221		214.000	15.972		214.000	3.775
	214.500	3.640		214.500	3.796		214.500	3.640		214.500	3.582		214.500	3.646		214.500	3.646							214.500	3.807		214.500	4.343		214.500	8.456		214.500	5.792		214.500	3.655
	215.000	3.569		215.000	3.726		215.000	3.655		215.000	3.667		215.000	3.437		215.000	3.437							215.000	3.693		215.000	4.051		215.000	9.361		215.000	5.193		215.000	3.782
	215.500	3.499		215.500	3.792		215.500	3.750		215.500	3.647		215.500	3.966		215.500	3.966							215.500	3.830		215.500	4.302		215.500	4.650		215.500	7.972		215.500	4.005
	216.000	3.641		216.000	3.674		216.000	3.778		216.000	3.674		216.000	3.670		216.000	3.670							216.000	3.982		216.000	4.401		216.000	10.895		216.000	8.026		216.000	3.975
	216.500	3.718		216.500	3.901		216.500	3.559		216.500	3.834		216.500	3.734		216.500	3.734							216.500	3.763		216.500	4.445		216.500	9.179		216.500	7.786		216.500	3.961
	217.000	3.662		217.000	3.611		217.000	3.739		217.000	3.750		217.000	3.561		217.000	3.561							217.000	4.285		217.000	7.284		217.000	9.696		217.000	4.769		217.000	4.755
	217.500	3.557		217.500	3.659		217.500	3.718		217.500	3.678		217.500	3.526		217.500	3.526							217.500	4.001		217.500	7.600		217.500	13.048		217.500	4.636		217.500	4.200
	218.000	3.868		218.000	3.852		218.000	3.701		218.000	3.641		218.000	3.771		218.000	3.771							218.000	3.701		218.000	9.176		218.000	17.274		218.000	4.559		218.000	5.335
	218.500	3.618		218.500	3.904		218.500	3.607		218.500	3.788		218.500	3.797		218.500	3.797							218.500	3.680		218.500	5.187		218.500	15.475		218.500	4.585		218.500	5.483
	219.000	3.612		219.000	3.850		219.000	3.732		219.000	3.569		219.000	3.537		219.000	3.537							219.000	3.796		219.000	4.321		219.000	12.698		219.000	5.634		219.000	5.694
	219.500	3.655		219.500	3.707		219.500	3.646		219.500	3.727		219.500	3.828		219.500	3.828							219.500	3.519		219.500	4.401		219.500	11.311		219.500	5.166		219.500	5.010
	220.000	4.016		220.000	3.607		220.000	3.732		220.000	3.579		220.000	3.766		220.000	3.766							220.000	3.647		220.000	4.383		220.000	13.568		220.000	4.838		220.000	11.035
	220.500	3.544		220.500	3.544		220.500	3.701		220.500	3.841		220.500	3.673		220.500	3.673							220.500	3.476		220.500	9.486		220.500	16.400		220.500	7.564		220.500	8.592
	221.000	3.569		221.000	3.612		221.000	3.776		221.000	3.946		221.000	3.712		221.000	3.712							221.000	3.865		221.000	8.171		221.000	12.405		221.000	14.966		221.000	15.513
	221.500	3.848		221.500	3.469		221.500	3.612		221.500	3.670		221.500	3.796		221.500	3.796							221.500	3.874		221.500	4.839		221.500	16.902		221.500	15.543		221.500	9.489
	222.000	3.722		222.000	3.670		222.000	3.732		222.000	3.447		222.000	3.667		222.000	3.667							222.000	3.558		222.000	4.437		222.000	12.449		222.000	16.735		222.000	9.296
	222.500	3.803		222.500	3.664		222.500	3.869		222.500	4.015		222.500	3.716		222.500	3.716							222.500	3.922		222.500	4.116		222.500	7.616		222.500	16.435		222.500	12.812
	223.000	3.640		223.000	3.750		223.000	3.552		223.000	3.738		223.000	3.865		223.000	3.865							223.000	3.739		223.000	3.830		223.000	7.942		223.000	12.805		223.000	13.521
	223.500	3.455		223.500	3.788		223.500	3.787		223.500	3.413		223.500	3.746		223.500	3.746							223.500	3.942		223.500	3.892		223.500	10.317		223.500	13.326		223.500	12.897
	224.000	3.992		224.000	3.799		224.000	3.501		224.000	3.770		224.000	3.758		224.000	3.758							224.000	3.879		224.000	3.859		224.000	9.577		224.000	16.227		224.000	12.843
	224.500	3.750		224.500	3.834		224.500	3.437		224.500	3.922		224.500	3.760		224.500	3.760							224.500	3.758		224.500	3.971		224.500	9.468		224.500	17.175		224.500	8.746
	225.000	3.516		225.000	4.032		225.000	3.735		225.000	3.791		225.000	3.473		225.000	3.473							225.000	3.711		225.000	4.291		225.000	8.769		225.000	12.621		225.000	11.178
	225.500	3.923		225.500	3.544		225.500	3.746		225.500	3.693		225.500	3.375		225.500	3.375							225.500	3.607		225.500	4.889		225.500	4.854		225.500	17.889		225.500	5.870
	226.000	3.813		226.000	3.727		226.000	3.886		226.000	3.635		226.000	3.480		226.000	3.480							226.000	3.673		226.000	3.681		226.000	5.016		226.000	19.210		226.000	5.655
	226.500	3.723		226.500	3.407		226.500	3.817		226.500	3.614		226.500	3.637		226.500	3.637							226.500	3.860		226.500	4.588		226.500	6.423		226.500	16.833		226.500	8.801
	227.000	3.728		227.000	3.457		227.000	3.766		227.000	3.738		227.000	4.047		227.000	4.047							227.000	3.562		227.000	4.287		227.000	7.716		227.000	14.721		227.000	8.751
	227.500	3.868		227.500	3.419		227.500	3.648		227.500	3.667		227.500	3.828		227.500	3.828							227.500	3.544		227.500	4.354		227.500	4.861		227.500	19.803		227.500	17.463
	228.000	3.769		228.000	3.551		228.000	3.564		228.000	3.809		228.000	3.993		228.000	3.993							228.000	3.385		228.000	4.116		228.000	5.115		228.000	19.555		228.000	17.747
	228.500	3.619		228.500	3.615		228.500	3.796		228.500	3.707		228.500	3.946		228.500	3.946							228.500	3.652		228.500	4.598		228.500	5.377		228.500	14.845		228.500	14.383
	229.000	3.652		229.000	3.641		229.000	3.742		229.000	3.841		229.000	3.500		229.000	3.500							229.000	3.652		229.000	4.112		229.000	6.239		229.000	18.931		229.000	10.130
	229.500	3.776		229.500	3.473		229.500	3.829		229.500	3.500		229.500	3.480		229.500	3.480							229.500	3.460		229.500	4.790		229.500	10.296		229.500	16.477		229.500	13.068
	230.000	3.718		230.000	3.673		230.000	3.695		230.000	3.723		230.000	3.707		230.000	3.707							230.000	4.118		230.000	7.174		230.000	11.472		230.000	16.606		230.000	7.949
	230.500	3.701		230.500	3.479		230.500	3.776		230.500	3.770		230.500	3.656		230.500	3.656							230.500	3.712		230.500	8.546		230.500	14.127		230.500	15.088		230.500	4.637
	231.000	3.770		231.000	3.547		231.000	3.534		231.000	3.597		231.000	3.650		231.000	3.650							231.000	3.776		231.000	13.655		231.000	9.634		231.000	18.330		231.000	8.125
	231.500	3.695		231.500	3.336		231.500	3.711		231.500	3.841		231.500	4.014		231.500	4.014							231.500	3.926		231.500	12.963		231.500	10.094		231.500	11.998		231.500	6.062
	232.000	3.398		232.000	3.471		232.000	3.711		232.000	4.150		232.000	3.767		232.000	3.767							232.000	3.865		232.000	14.835		232.000	4.974		232.000	4.623		232.000	5.873
	232.500	3.801		232.500	3.596		232.500	3.473		232.500	3.824		232.500	3.607		232.500	3.607							232.500	3.986		232.500	7.333		232.500	12.309		232.500	5.195		232.500	5.231
	233.000	3.590		233.000	3.494		233.000	3.500		233.000	3.829		233.000	3.612		233.000	3.612							233.000	3.637		233.000	8.291		233.000	6.933		233.000	6.629		233.000	3.787
	233.500	3.963		233.500	3.801		233.500	4.077		233.500	3.445		233.500	3.818		233.500	3.818							233.500	4.069		233.500	7.762		233.500	5.409		233.500	7.532		233.500	4.273
	234.000	3.803		234.000	3.748		234.000	3.494		234.000	3.606		234.000	3.429		234.000	3.429							234.000	3.813		234.000	9.743		234.000	3.965		234.000	15.181		234.000	4.365
	234.500	3.743		234.500	3.813		234.500	3.776		234.500	3.805		234.500	3.771		234.500	3.771							234.500	3.786		234.500	8.494		234.500	4.510		234.500	15.016		234.500	4.539
	235.000	3.646		235.000	3.703		235.000	3.693		235.000	3.480		235.000	3.403		235.000	3.403							235.000	3.986		235.000	8.501		235.000	3.998		235.000	12.269		235.000	4.135
	235.500	3.760		235.500	3.633		235.500	3.929		235.500	3.770		235.500	3.603		235.500	3.603							235.500	4.056		235.500	7.901		235.500	4.283		235.500	16.363		235.500	4.328
	236.000	4.037		236.000	3.905		236.000	3.844		236.000	3.611		236.000	3.477		236.000	3.477							236.000	3.646		236.000	10.931		236.000	4.224		236.000	12.675		236.000	7.245
	236.500	4.056		236.500	3.601		236.500	3.429		236.500	3.843		236.500	3.607		236.500	3.607							236.500	3.681		236.500	10.783		236.500	4.653		236.500	11.916		236.500	9.470
	237.000	3.863		237.000	3.701		237.000	3.843		237.000	3.727		237.000	3.883		237.000	3.883							237.000	3.966		237.000	11.149		237.000	4.354		237.000	7.328		237.000	6.583
	237.500	3.994		237.500	3.842		237.500	3.551		237.500	3.636		237.500	3.625		237.500	3.625							237.500	3.767		237.500	13.039		237.500	4.531		237.500	7.239		237.500	7.081
	238.000	3.489		238.000	3.672		238.000	3.635		238.000	3.507		238.000	3.848		238.000	3.848							238.000	4.024		238.000	19.003		238.000	8.138		238.000	13.431		238.000	4.737
	238.500	3.716		238.500	3.699		238.500	3.813		238.500	3.603		238.500	3.818		238.500	3.818							238.500	3.629		238.500	13.357		238.500	4.637		238.500	5.055		238.500	6.675
	239.000	3.832		239.000	3.603		239.000	3.673		239.000	3.450		239.000	3.678		239.000	3.678							239.000	3.782		239.000	13.435		239.000	4.285		239.000	4.685		239.000	4.411
	239.500	3.673		239.500	3.770		239.500	3.338		239.500	3.852		239.500	3.829		239.500	3.829							239.500	4.102		239.500	18.045		239.500	4.598		239.500	8.180		239.500	4.593
	240.000	3.800		240.000	3.689		240.000	3.776		240.000	3.378		240.000	3.760		240.000	3.760							240.000	3.511		240.000	13.919		240.000	7.230		240.000	5.957		240.000	4.501
	240.500	3.967		240.500	3.750		240.500	3.776		240.500	3.883		240.500	4.057		240.500	4.057							240.500	3.625		240.500	16.657		240.500	4.286		240.500	6.861		240.500	8.091
	241.000	3.982		241.000	3.792		241.000	3.501		241.000	3.735		241.000	3.545		241.000	3.545							241.000	4.104		241.000	17.508		241.000	4.605		241.000	7.507		241.000	5.002
	241.500	3.732		241.500	3.734		241.500	3.770		241.500	3.807		241.500	3.861		241.500	3.861							241.500	3.385		241.500	17.350		241.500	4.148		241.500	5.256		241.500	4.118
	242.000	3.696		242.000	3.778		242.000	3.876		242.000	3.603		242.000	3.639		242.000	3.639							242.000	3.454		242.000	15.143		242.000	4.653		242.000	8.073		242.000	5.081
	242.500	3.754		242.500	3.787		242.500	3.651		242.500	3.800		242.500	3.787		242.500	3.787							242.500	3.597		242.500	20.231		242.500	4.704		242.500	6.313		242.500	3.937
	243.000	3.952		243.000	3.493		243.000	3.666		243.000	3.728		243.000	3.454		243.000	3.454							243.000	3.586		243.000	16.509		243.000	4.952		243.000	4.211		243.000	4.512
	243.500	3.748		243.500	3.438		243.500	3.854		243.500	3.673		243.500	3.593		243.500	3.593							243.500	3.669		243.500	7.016		243.500	4.892		243.500	5.308		243.500	4.863
	244.000	3.854		244.000	3.437		244.000	3.895		244.000	3.803		244.000	3.852		244.000	3.852							244.000	3.750		244.000	8.276		244.000	7.058		244.000	13.959		244.000	3.975
	244.500	3.801		244.500	3.655		244.500	3.861		244.500	3.669		244.500	3.562		244.500	3.562							244.500	3.941		244.500	5.569		244.500	9.308		244.500	14.762		244.500	4.350
	245.000	3.924		245.000	3.586		245.000	3.813		245.000	3.511		245.000	3.647		245.000	3.647							245.000	3.403		245.000	7.707		245.000	13.903		245.000	19.748		245.000	3.922
	245.500	3.636		245.500	3.883		245.500	3.734		245.500	3.874		245.500	3.669		245.500	3.669							245.500	3.848		245.500	10.289		245.500	14.303		245.500	8.125		245.500	4.562
	246.000	3.738		246.000	3.829		246.000	4.006		246.000	3.678		246.000	3.775		246.000	3.775							246.000	3.833		246.000	10.052		246.000	13.617		246.000	9.237		246.000	4.479
	246.500	3.788		246.500	3.590		246.500	3.429		246.500	3.976		246.500	3.597		246.500	3.597							246.500	3.652		246.500	10.422		246.500	14.009		246.500	9.450		246.500	4.528
	247.000	3.586		247.000	3.415		247.000	3.743		247.000	3.585		247.000	3.597		247.000	3.597							247.000	3.454		247.000	9.865		247.000	16.589		247.000	8.416		247.000	4.250
	247.500	3.659		247.500	3.890		247.500	3.828		247.500	3.707		247.500	3.854		247.500	3.854							247.500	4.072		247.500	15.810		247.500	17.299		247.500	8.440		247.500	4.492
	248.000	3.715		248.000	3.640		248.000	3.612		248.000	3.466		248.000	3.635		248.000	3.635							248.000	3.640		248.000	8.584		248.000	14.686		248.000	6.853		248.000	4.042
	248.500	3.838		248.500	3.324		248.500	3.775		248.500	3.477		248.500	3.808		248.500	3.808							248.500	3.984		248.500	10.125		248.500	9.578		248.500	6.608		248.500	4.622
	249.000	3.795		249.000	3.688		249.000	3.667		249.000	3.367		249.000	3.778		249.000	3.778							249.000	4.141		249.000	10.030		249.000	7.330		249.000	11.356		249.000	4.276
	249.500	3.528		249.500	3.590		249.500	3.674		249.500	3.612		249.500	3.655		249.500	3.655							249.500	4.061		249.500	6.992		249.500	13.682		249.500	4.571		249.500	4.245
	250.000	3.755		250.000	3.507		250.000	3.480		250.000	3.865		250.000	3.593		250.000	3.593							250.000	4.076		250.000	13.618		250.000	7.152		250.000	5.598		250.000	3.951
	250.500	3.767		250.500	3.786		250.500	3.711		250.500	3.579		250.500	3.576		250.500	3.576							250.500	3.947		250.500	15.853		250.500	4.358		250.500	8.300		250.500	3.685
	251.000	3.826		251.000	3.684		251.000	3.476		251.000	3.718		251.000	3.812		251.000	3.812							251.000	3.885		251.000	13.025		251.000	4.742		251.000	5.448		251.000	3.892
	251.500	3.807		251.500	3.796		251.500	3.754		251.500	3.691		251.500	3.750		251.500	3.750							251.500	3.693		251.500	11.293		251.500	4.393		251.500	4.654		251.500	4.199
	252.000	3.483		252.000	3.528		252.000	3.732		252.000	3.696		252.000	3.723		252.000	3.723							252.000	4.036		252.000	8.556		252.000	4.540		252.000	4.096		252.000	4.224
	252.500	3.338		252.500	3.257		252.500	3.709		252.500	3.571		252.500	3.833		252.500	3.833							252.500	3.709		252.500	6.739		252.500	4.510		252.500	3.728		252.500	4.527
	253.000	3.615		253.000	3.755		253.000	3.744		253.000	3.519		253.000	3.675		253.000	3.675							253.000	3.709		253.000	8.196		253.000	4.392		253.000	4.778		253.000	4.483
	253.500	3.713		253.500	3.534		253.500	3.379		253.500	3.824		253.500	3.667		253.500	3.667							253.500	4.215		253.500	9.458		253.500	4.867		253.500	5.832		253.500	5.533
	254.000	3.607		254.000	3.448		254.000	3.703		254.000	3.724		254.000	3.813		254.000	3.813							254.000	3.913		254.000	5.255		254.000	4.913		254.000	5.122		254.000	4.513
	254.500	3.820		254.500	3.674		254.500	3.593		254.500	3.490		254.500	3.635		254.500	3.635							254.500	4.001		254.500	7.316		254.500	5.301		254.500	7.633		254.500	4.077
	255.000	3.558		255.000	3.685		255.000	3.663		255.000	3.342		255.000	3.759		255.000	3.759							255.000	3.860		255.000	7.599		255.000	4.605		255.000	8.776		255.000	4.105
	255.500	3.652		255.500	3.650		255.500	3.791		255.500	3.413		255.500	3.564		255.500	3.564							255.500	4.062		255.500	5.435		255.500	4.449		255.500	15.529		255.500	4.500
	256.000	3.528		256.000	3.636		256.000	3.467		256.000	3.822		256.000	3.735		256.000	3.735							256.000	4.236		256.000	3.922		256.000	9.791		256.000	15.134		256.000	4.062
	256.500	3.562		256.500	3.647		256.500	3.734		256.500	3.619		256.500	3.607		256.500	3.607							256.500	3.657		256.500	4.278		256.500	13.732		256.500	14.086		256.500	4.198
	257.000	3.484		257.000	3.580		257.000	3.776		257.000	3.705		257.000	3.502		257.000	3.502							257.000	3.952		257.000	4.945		257.000	10.510		257.000	12.358		257.000	4.236
	257.500	3.764		257.500	3.360		257.500	3.607		257.500	3.569		257.500	3.615		257.500	3.615							257.500	3.640		257.500	6.037		257.500	8.683		257.500	15.470		257.500	3.977
	258.000	3.701		258.000	3.524		258.000	3.604		258.000	3.603		258.000	3.547		258.000	3.547							258.000	4.084		258.000	8.284		258.000	8.654		258.000	15.186		258.000	4.153
	258.500	3.928		258.500	3.586		258.500	3.490		258.500	3.641		258.500	3.624		258.500	3.624							258.500	3.828		258.500	13.475		258.500	8.360		258.500	14.554		258.500	4.001
	259.000	3.791		259.000	3.738		259.000	3.468		259.000	3.562		259.000	3.707		259.000	3.707							259.000	3.932		259.000	12.551		259.000	9.538		259.000	8.851		259.000	7.371
	259.500	3.625		259.500	3.805		259.500	3.516		259.500	3.891		259.500	3.799		259.500	3.799							259.500	4.002		259.500	8.303		259.500	9.319		259.500	14.724		259.500	4.805
	260.000	3.786		260.000	3.744		260.000	3.680		260.000	3.601		260.000	3.879		260.000	3.879							260.000	3.961		260.000	9.764		260.000	11.735		260.000	14.603		260.000	4.115
	260.500	3.848		260.500	3.453		260.500	3.569		260.500	3.705		260.500	3.603		260.500	3.603							260.500	3.674		260.500	11.042		260.500	9.973		260.500	9.992		260.500	4.711
	261.000	3.868		261.000	3.701		261.000	3.348		261.000	3.600		261.000	3.603		261.000	3.603							261.000	3.641		261.000	11.731		261.000	8.073		261.000	8.075		261.000	6.233
	261.500	3.701		261.500	3.771		261.500	3.787		261.500	3.651		261.500	3.903		261.500	3.903							261.500	3.593		261.500	4.520		261.500	9.201		261.500	11.125		261.500	7.767
	262.000	3.903		262.000	3.501		262.000	3.734		262.000	3.692		262.000	3.455		262.000	3.455							262.000	3.648		262.000	13.681		262.000	11.480		262.000	9.906		262.000	3.906
	262.500	3.807		262.500	3.722		262.500	3.904		262.500	3.652		262.500	3.900		262.500	3.900							262.500	3.460		262.500	18.415		262.500	7.157		262.500	11.121		262.500	10.112
	263.000	3.579		263.000	3.692		263.000	3.808		263.000	3.641		263.000	3.545		263.000	3.545							263.000	3.885		263.000	18.328		263.000	5.548		263.000	12.784		263.000	4.593
	263.500	3.671		263.500	3.976		263.500	3.618		263.500	3.558		263.500	3.909		263.500	3.909							263.500	3.534		263.500	15.378		263.500	5.167		263.500	17.023		263.500	4.261
	264.000	3.680		264.000	3.552		264.000	3.362		264.000	3.693		264.000	3.982		264.000	3.982							264.000	3.674		264.000	13.545		264.000	4.330		264.000	16.147		264.000	6.030
	264.500	3.766		264.500	3.805		264.500	3.946		264.500	3.590		264.500	3.571		264.500	3.571							264.500	3.507		264.500	12.708		264.500	4.400		264.500	12.484		264.500	7.788
	265.000	3.614		265.000	3.763		265.000	3.711		265.000	3.534		265.000	3.786		265.000	3.786							265.000	3.792		265.000	11.423		265.000	4.445		265.000	14.450		265.000	5.099
	265.500	3.667		265.500	3.878		265.500	3.920		265.500	3.646		265.500	3.366		265.500	3.366							265.500	3.612		265.500	9.184		265.500	4.474		265.500	12.094		265.500	4.724
	266.000	3.886		266.000	3.807		266.000	3.813		266.000	3.693		266.000	3.841		266.000	3.841							266.000	3.778		266.000	11.247		266.000	4.253		266.000	14.928		266.000	4.456
	266.500	3.569		266.500	3.689		266.500	3.455		266.500	3.624		266.500	3.770		266.500	3.770							266.500	3.662		266.500	10.429		266.500	4.188		266.500	18.781		266.500	4.361
	267.000	3.833		267.000	3.648		267.000	3.662		267.000	3.760		267.000	3.933		267.000	3.933							267.000	3.891		267.000	7.356		267.000	4.714		267.000	16.485		267.000	4.144
	267.500	3.545		267.500	3.850		267.500	3.922		267.500	3.738		267.500	3.770		267.500	3.770							267.500	4.047		267.500	9.536		267.500	4.387		267.500	15.857		267.500	4.965
	268.000	3.624		268.000	3.722		268.000	3.890		268.000	3.681		268.000	3.415		268.000	3.415							268.000	3.796		268.000	8.530		268.000	4.281		268.000	8.983		268.000	4.394
	268.500	3.735		268.500	3.421		268.500	3.760		268.500	3.640		268.500	3.640		268.500	3.640							268.500	4.072		268.500	4.739		268.500	5.073		268.500	8.033		268.500	5.093
	269.000	3.409		269.000	3.829		269.000	3.785		269.000	3.479		269.000	3.766		269.000	3.766							269.000	3.545		269.000	10.215		269.000	5.178		269.000	9.022		269.000	5.338
	269.500	3.473		269.500	3.594		269.500	3.569		269.500	3.711		269.500	3.586		269.500	3.586							269.500	3.800		269.500	11.454		269.500	4.134		269.500	7.036		269.500	8.793
	270.000	3.641		270.000	3.582		270.000	3.552		270.000	3.728		270.000	3.680		270.000	3.680							270.000	3.972		270.000	8.479		270.000	4.409		270.000	7.616		270.000	9.386
	270.500	3.448		270.500	3.547		270.500	3.652		270.500	3.406		270.500	3.722		270.500	3.722							270.500	3.892		270.500	8.354		270.500	3.651		270.500	4.500		270.500	4.387
	271.000	3.716		271.000	3.780		271.000	3.822		271.000	3.910		271.000	3.589		271.000	3.589							271.000	3.882		271.000	8.291		271.000	4.375		271.000	11.838		271.000	6.007
	271.500	3.763		271.500	3.788		271.500	3.397		271.500	3.746		271.500	3.950		271.500	3.950							271.500	3.558		271.500	15.299		271.500	3.946		271.500	9.227		271.500	4.342
	272.000	3.701		272.000	3.437		272.000	3.850		272.000	3.534		272.000	3.824		272.000	3.824							272.000	4.323		272.000	8.983		272.000	4.367		272.000	8.540		272.000	4.383
	272.500	3.444		272.500	3.684		272.500	3.548		272.500	3.239		272.500	3.727		272.500	3.727							272.500	3.864		272.500	12.786		272.500	4.336		272.500	12.405		272.500	4.162
	273.000	3.673		273.000	3.844		273.000	3.695		273.000	3.850		273.000	3.701		273.000	3.701							273.000	3.942		273.000	13.015		273.000	4.244		273.000	7.811		273.000	4.265
	273.500	3.614		273.500	3.499		273.500	3.770		273.500	3.618		273.500	3.548		273.500	3.548							273.500	3.752		273.500	13.709		273.500	4.455		273.500	11.735		273.500	4.284
	274.000	3.624		274.000	3.262		274.000	3.756		274.000	3.673		274.000	3.597		274.000	3.597							274.000	4.442		274.000	11.813		274.000	4.173		274.000	13.360		274.000	4.387
	274.500	3.574		274.500	3.722		274.500	3.822		274.500	3.797		274.500	3.583		274.500	3.583							274.500	3.448		274.500	10.636		274.500	4.438		274.500	12.631		274.500	4.479
	275.000	3.596		275.000	3.640		275.000	3.726		275.000	3.624		275.000	3.405		275.000	3.405							275.000	3.739		275.000	16.316		275.000	4.295		275.000	12.553		275.000	4.397
	275.500	3.438		275.500	3.454		275.500	3.477		275.500	3.766		275.500	3.941		275.500	3.941							275.500	3.923		275.500	17.775		275.500	4.529		275.500	14.066		275.500	4.423
	276.000	3.872		276.000	4.011		276.000	3.506		276.000	3.800		276.000	3.744		276.000	3.744							276.000	4.016		276.000	10.750		276.000	4.283		276.000	14.194		276.000	4.220
	276.500	3.788		276.500	3.615		276.500	3.640		276.500	4.027		276.500	3.842		276.500	3.842							276.500	3.981		276.500	8.310		276.500	5.026		276.500	10.934		276.500	4.329
	277.000	3.494		277.000	4.005		277.000	3.803		277.000	3.813		277.000	3.545		277.000	3.545							277.000	4.174		277.000	9.521		277.000	11.837		277.000	6.068		277.000	4.562
	277.500	3.626		277.500	3.707		277.500	3.796		277.500	3.688		277.500	3.851		277.500	3.851							277.500	3.829		277.500	5.065		277.500	14.641		277.500	5.741		277.500	4.077
	278.000	3.614		278.000	3.895		278.000	3.362		278.000	3.792		278.000	3.848		278.000	3.848							278.000	4.021		278.000	10.539		278.000	14.517		278.000	5.203		278.000	4.066
	278.500	3.743		278.500	3.965		278.500	3.809		278.500	3.557		278.500	3.571		278.500	3.571							278.500	3.744		278.500	5.277		278.500	19.579		278.500	4.393		278.500	4.387
	279.000	3.655		279.000	3.771		279.000	3.764		279.000	3.844		279.000	3.734		279.000	3.734							279.000	3.961		279.000	15.429		279.000	19.509		279.000	7.620		279.000	4.187
	279.500	3.890		279.500	3.678		279.500	3.712		279.500	3.367		279.500	3.633		279.500	3.633							279.500	3.484		279.500	12.663		279.500	14.151		279.500	8.627		279.500	4.261
	280.000	3.758		280.000	3.917		280.000	3.997		280.000	3.722		280.000	3.618		280.000	3.618							280.000	3.970		280.000	13.444		280.000	14.617		280.000	5.644		280.000	3.807
	280.500	3.506		280.500	3.507		280.500	4.119		280.500	3.611		280.500	3.344		280.500	3.344							280.500	3.722		280.500	7.986		280.500	16.059		280.500	5.354		280.500	4.470
	281.000	3.548		281.000	3.514		281.000	3.567		281.000	3.848		281.000	3.569		281.000	3.569							281.000	3.585		281.000	7.437		281.000	17.923		281.000	9.349		281.000	4.291
	281.500	3.661		281.500	3.788		281.500	3.735		281.500	3.415		281.500	3.841		281.500	3.841							281.500	3.641		281.500	8.335		281.500	15.102		281.500	7.986		281.500	4.801
	282.000	3.419		282.000	3.619		282.000	3.728		282.000	3.385		282.000	3.466		282.000	3.466							282.000	3.723		282.000	7.702		282.000	12.230		282.000	9.132		282.000	4.802
	282.500	3.375		282.500	3.854		282.500	3.841		282.500	3.796		282.500	3.722		282.500	3.722							282.500	4.034		282.500	3.910		282.500	13.458		282.500	7.753		282.500	3.967
	283.000	3.511		283.000	3.406		283.000	3.695		283.000	3.320		283.000	3.516		283.000	3.516							283.000	3.974		283.000	4.346		283.000	10.456		283.000	9.196		283.000	4.360
	283.500	3.711		283.500	3.399		283.500	3.727		283.500	3.552		283.500	3.607		283.500	3.607							283.500	3.838		283.500	5.201		283.500	12.757		283.500	5.417		283.500	4.050
	284.000	4.047		284.000	3.775		284.000	3.971		284.000	3.569		284.000	3.699		284.000	3.699							284.000	3.865		284.000	8.162		284.000	13.261		284.000	3.957		284.000	3.540
	284.500	3.722		284.500	3.455		284.500	3.892		284.500	3.896		284.500	3.569		284.500	3.569							284.500	3.700		284.500	4.904		284.500	11.511		284.500	7.776		284.500	4.324
	285.000	3.796		285.000	3.786		285.000	3.872		285.000	3.641		285.000	3.375		285.000	3.375							285.000	4.658		285.000	4.252		285.000	11.601		285.000	4.710		285.000	4.429
	285.500	3.646		285.500	3.586		285.500	3.636		285.500	3.636		285.500	3.711		285.500	3.711							285.500	4.053		285.500	4.415		285.500	12.625		285.500	9.690		285.500	4.334
	286.000	3.821		286.000	3.818		286.000	3.628		286.000	3.636		286.000	3.635		286.000	3.635							286.000	3.770		286.000	4.780		286.000	9.945		286.000	6.833		286.000	4.122
	286.500	3.738		286.500	3.630		286.500	3.724		286.500	3.669		286.500	3.746		286.500	3.746							286.500	3.975		286.500	5.029		286.500	7.476		286.500	4.977		286.500	4.206
	287.000	3.494		287.000	4.001		287.000	3.689		287.000	3.727		287.000	3.445		287.000	3.445							287.000	3.838		287.000	4.337		287.000	11.971		287.000	3.852		287.000	4.148
	287.500	3.770		287.500	3.594		287.500	3.936		287.500	3.506		287.500	3.833		287.500	3.833							287.500	3.962		287.500	4.313		287.500	8.188		287.500	5.826		287.500	4.139
	288.000	3.624		288.000	3.640		288.000	3.771		288.000	3.593		288.000	3.868		288.000	3.868							288.000	3.401		288.000	4.598		288.000	9.155		288.000	11.656		288.000	4.351
	288.500	3.693		288.500	3.895		288.500	3.689		288.500	3.760		288.500	3.363		288.500	3.363							288.500	4.253		288.500	4.549		288.500	5.049		288.500	17.169		288.500	4.368
	289.000	3.415		289.000	3.524		289.000	3.770		289.000	3.951		289.000	3.659		289.000	3.659							289.000	4.094		289.000	4.400		289.000	4.738		289.000	13.570		289.000	4.555
	289.500	3.712		289.500	3.548		289.500	3.735		289.500	4.016		289.500	3.641		289.500	3.641							289.500	4.387		289.500	4.305		289.500	5.386		289.500	11.276		289.500	4.415
	290.000	3.824		290.000	3.697		290.000	3.760		290.000	3.824		290.000	3.536		290.000	3.536							290.000	3.813		290.000	6.021		290.000	7.643		290.000	12.408		290.000	4.908
	290.500	3.716		290.500	3.886		290.500	3.885		290.500	3.984		290.500	3.557		290.500	3.557							290.500	3.701		290.500	4.306		290.500	4.953		290.500	7.358		290.500	4.297
	291.000	3.791		291.000	3.666		291.000	3.775		291.000	3.767		291.000	3.523		291.000	3.523							291.000	3.670		291.000	7.749		291.000	4.777		291.000	11.193		291.000	4.168
	291.500	3.625		291.500	3.597		291.500	3.834		291.500	3.778		291.500	3.604		291.500	3.604							291.500	3.700		291.500	11.924		291.500	5.311		291.500	15.322		291.500	3.666
	292.000	3.766		292.000	3.695		292.000	3.681		292.000	3.801		292.000	3.705		292.000	3.705							292.000	3.917		292.000	8.006		292.000	3.817		292.000	12.849		292.000	4.226
	292.500	3.526		292.500	3.854		292.500	3.688		292.500	3.984		292.500	3.766		292.500	3.766							292.500	3.693		292.500	4.461		292.500	4.597		292.500	13.342		292.500	4.714
	293.000	3.788		293.000	3.896		293.000	3.755		293.000	3.673		293.000	3.615		293.000	3.615							293.000	3.678		293.000	4.768		293.000	4.051		293.000	10.856		293.000	4.518
	293.500	4.062		293.500	3.766		293.500	3.812		293.500	3.896		293.500	3.356		293.500	3.356							293.500	3.716		293.500	4.728		293.500	4.174		293.500	12.326		293.500	4.627
	294.000	3.628		294.000	3.672		294.000	3.691		294.000	3.716		294.000	3.841		294.000	3.841							294.000	3.685		294.000	7.783		294.000	4.760		294.000	12.130		294.000	4.578
	294.500	3.558		294.500	3.640		294.500	3.778		294.500	3.890		294.500	3.685		294.500	3.685							294.500	3.564		294.500	8.110		294.500	6.470		294.500	14.188		294.500	4.360
	295.000	3.716		295.000	3.550		295.000	3.844		295.000	3.507		295.000	3.776		295.000	3.776							295.000	3.813		295.000	7.855		295.000	4.046		295.000	9.968		295.000	4.294
	295.500	3.787		295.500	3.670		295.500	4.073		295.500	3.350		295.500	3.552		295.500	3.552							295.500	3.996		295.500	5.010		295.500	4.904		295.500	8.910		295.500	4.310
	296.000	3.612		296.000	3.455		296.000	3.657		296.000	3.652		296.000	3.780		296.000	3.780							296.000	3.886		296.000	8.972		296.000	3.734		296.000	10.064		296.000	4.567
	296.500	3.506		296.500	3.701		296.500	3.641		296.500	4.027		296.500	3.614		296.500	3.614							296.500	3.674		296.500	7.736		296.500	5.324		296.500	6.787		296.500	4.153
	297.000	3.743		297.000	3.467		297.000	3.652		297.000	3.923		297.000	3.992		297.000	3.992							297.000	3.778		297.000	9.616		297.000	7.118		297.000	8.587		297.000	4.314
	297.500	3.922		297.500	3.403		297.500	3.423		297.500	3.603		297.500	3.936		297.500	3.936							297.500	3.809		297.500	9.735		297.500	3.618		297.500	7.521		297.500	4.415
	298.000	3.513		298.000	3.701		298.000	3.876		298.000	3.848		298.000	3.754		298.000	3.754							298.000	3.967		298.000	4.259		298.000	4.210		298.000	7.619		298.000	4.527
	298.500	3.820		298.500	3.636		298.500	3.826		298.500	3.785		298.500	3.782		298.500	3.782							298.500	4.105		298.500	4.419		298.500	4.387		298.500	11.436		298.500	6.313
	299.000	3.727		299.000	3.801		299.000	3.915		299.000	3.900		299.000	3.633		299.000	3.633							299.000	3.931		299.000	3.888		299.000	4.205		299.000	8.184		299.000	3.996
	299.500	3.421		299.500	3.586		299.500	3.885		299.500	3.695		299.500	3.663		299.500	3.663							299.500	3.888		299.500	4.173		299.500	5.935		299.500	7.705		299.500	4.346
	300.000	3.739		300.000	3.552		300.000	3.507		300.000	3.744		300.000	3.878		300.000	3.878							300.000	3.917		300.000	3.770		300.000	4.718		300.000	8.125		300.000	4.338
	300.500	3.315		300.500	3.625		300.500	3.425		300.500	3.538		300.500	3.860		300.500	3.860							300.500	3.739		300.500	5.760		300.500	4.705		300.500	10.343		300.500	4.384
	301.000	3.967		301.000	4.051		301.000	3.564		301.000	3.637		301.000	3.795		301.000	3.795							301.000	3.601		301.000	3.479		301.000	4.659		301.000	17.414		301.000	4.901
	301.500	4.061		301.500	3.701		301.500	3.426		301.500	3.681		301.500	3.655		301.500	3.655							301.500	3.662		301.500	3.904		301.500	4.159		301.500	11.611		301.500	4.501
	302.000	3.796		302.000	3.715		302.000	3.824		302.000	3.709		302.000	3.728		302.000	3.728							302.000	3.523		302.000	7.338		302.000	4.398		302.000	17.317		302.000	4.105
	302.500	3.705		302.500	3.910		302.500	4.153		302.500	4.004		302.500	3.780		302.500	3.780							302.500	3.501		302.500	3.860		302.500	4.263		302.500	19.901		302.500	3.976
	303.000	3.895		303.000	3.735		303.000	3.881		303.000	3.624		303.000	3.861		303.000	3.861							303.000	3.597		303.000	4.102		303.000	4.470		303.000	18.122		303.000	4.220
	303.500	3.716		303.500	4.047		303.500	3.817		303.500	3.990		303.500	3.732		303.500	3.732							303.500	3.994		303.500	5.201		303.500	3.807		303.500	16.669		303.500	4.394
	304.000	3.829		304.000	3.942		304.000	3.300		304.000	3.641		304.000	3.457		304.000	3.457							304.000	3.792		304.000	6.423		304.000	4.424		304.000	13.667		304.000	4.357
	304.500	3.477		304.500	3.611		304.500	3.689		304.500	3.748		304.500	3.766		304.500	3.766							304.500	3.551		304.500	7.596		304.500	4.634		304.500	7.991		304.500	3.597
	305.000	3.607		305.000	3.964		305.000	3.722		305.000	3.842		305.000	3.748		305.000	3.748							305.000	3.711		305.000	8.012		305.000	4.347		305.000	7.820		305.000	3.833
	305.500	3.844		305.500	3.770		305.500	3.760		305.500	3.891		305.500	3.718		305.500	3.718							305.500	3.506		305.500	8.543		305.500	4.291		305.500	10.445		305.500	4.158
	306.000	3.775		306.000	3.716		306.000	3.678		306.000	4.057		306.000	3.568		306.000	3.568							306.000	3.820		306.000	8.179		306.000	4.201		306.000	9.052		306.000	3.892
	306.500	3.657		306.500	3.868		306.500	3.933		306.500	3.739		306.500	3.788		306.500	3.788							306.500	3.799		306.500	4.469		306.500	4.319		306.500	10.624		306.500	4.346
	307.000	3.735		307.000	3.786		307.000	3.695		307.000	3.750		307.000	3.967		307.000	3.967							307.000	3.833		307.000	5.132		307.000	4.405		307.000	15.586		307.000	4.302
	307.500	3.674		307.500	3.785		307.500	3.738		307.500	3.848		307.500	3.491		307.500	3.491							307.500	3.895		307.500	6.392		307.500	3.986		307.500	15.541		307.500	4.329
	308.000	3.926		308.000	3.808		308.000	3.838		308.000	3.833		308.000	3.718		308.000	3.718							308.000	3.514		308.000	9.101		308.000	6.432		308.000	15.376		308.000	4.415
	308.500	3.618		308.500	3.755		308.500	3.865		308.500	3.791		308.500	3.635		308.500	3.635							308.500	3.828		308.500	4.981		308.500	4.685		308.500	17.952		308.500	4.192
	309.000	3.445		309.000	3.524		309.000	3.722		309.000	3.909		309.000	3.338		309.000	3.338							309.000	3.480		309.000	7.058		309.000	4.666		309.000	13.842		309.000	4.281
	309.500	3.625		309.500	4.139		309.500	3.895		309.500	3.624		309.500	3.693		309.500	3.693							309.500	3.709		309.500	3.834		309.500	4.828		309.500	16.837		309.500	4.196
	310.000	3.619		310.000	3.723		310.000	3.413		310.000	3.844		310.000	3.425		310.000	3.425							310.000	3.964		310.000	5.347		310.000	4.872		310.000	17.816		310.000	6.051
	310.500	3.768		310.500	3.932		310.500	3.434		310.500	3.689		310.500	3.760		310.500	3.760							310.500	3.924		310.500	4.611		310.500	4.174		310.500	15.607		310.500	4.411
	311.000	3.854		311.000	3.865		311.000	3.324		311.000	3.354		311.000	3.530		311.000	3.530							311.000	3.403		311.000	4.322		311.000	4.392		311.000	9.141		311.000	4.781
	311.500	3.891		311.500	3.820		311.500	3.458		311.500	3.748		311.500	3.586		311.500	3.586							311.500	3.614		311.500	4.602		311.500	4.329		311.500	7.461		311.500	4.605
	312.000	3.651		312.000	3.750		312.000	3.778		312.000	3.743		312.000	3.742		312.000	3.742							312.000	3.952		312.000	4.642		312.000	4.320		312.000	14.671		312.000	4.549
	312.500	3.859		312.500	3.842		312.500	3.734		312.500	3.673		312.500	3.915		312.500	3.915							312.500	3.685		312.500	4.483		312.500	4.144		312.500	15.380		312.500	8.780
	313.000	3.614		313.000	3.625		313.000	3.869		313.000	3.734		313.000	3.859		313.000	3.859							313.000	3.707		313.000	4.119		313.000	4.989		313.000	15.636		313.000	8.081
	313.500	3.818		313.500	3.551		313.500	3.755		313.500	3.885		313.500	3.477		313.500	3.477							313.500	3.771		313.500	4.375		313.500	4.446		313.500	16.657		313.500	9.019
	314.000	3.624		314.000	3.743		314.000	3.460		314.000	3.367		314.000	3.937		314.000	3.937							314.000	3.673		314.000	4.950		314.000	4.161		314.000	13.006		314.000	6.202
	314.500	3.770		314.500	3.494		314.500	3.723		314.500	3.568		314.500	3.767		314.500	3.767							314.500	3.817		314.500	4.145		314.500	4.051		314.500	18.728		314.500	4.763
	315.000	3.663		315.000	3.760		315.000	3.705		315.000	3.592		315.000	3.976		315.000	3.976							315.000	3.506		315.000	4.913		315.000	4.415		315.000	13.297		315.000	4.301
	315.500	3.644		315.500	3.895		315.500	4.031		315.500	3.700		315.500	3.833		315.500	3.833							315.500	3.422		315.500	3.816		315.500	4.322		315.500	7.921		315.500	4.236
	316.000	4.052		316.000	3.461		316.000	3.516		316.000	3.629		316.000	3.722		316.000	3.722							316.000	3.603		316.000	7.029		316.000	4.225		316.000	8.884		316.000	4.473
	316.500	3.860		316.500	3.818		316.500	3.801		316.500	3.551		316.500	3.545		316.500	3.545							316.500	3.597		316.500	4.496		316.500	4.343		316.500	8.295		316.500	4.500
	317.000	3.551		317.000	3.450		317.000	3.986		317.000	3.564		317.000	3.937		317.000	3.937							317.000	3.755		317.000	4.173		317.000	4.854		317.000	11.174		317.000	8.107
	317.500	3.619		317.500	4.036		317.500	3.723		317.500	3.672		317.500	3.734		317.500	3.734							317.500	3.612		317.500	4.852		317.500	4.319		317.500	13.079		317.500	4.666
	318.000	3.746		318.000	3.865		318.000	3.314		318.000	3.530		318.000	3.738		318.000	3.738							318.000	3.597		318.000	5.921		318.000	4.263		318.000	19.106		318.000	6.032
	318.500	3.701		318.500	3.901		318.500	3.801		318.500	3.603		318.500	3.484		318.500	3.484							318.500	3.618		318.500	5.196		318.500	3.946		318.500	20.967		318.500	4.569
	319.000	3.796		319.000	3.755		319.000	3.734		319.000	3.713		319.000	3.239		319.000	3.239							319.000	3.909		319.000	3.670		319.000	5.886		319.000	15.291		319.000	4.702
	319.500	3.426		319.500	3.562		319.500	3.744		319.500	3.713		319.500	3.851		319.500	3.851							319.500	3.784		319.500	4.709		319.500	8.172		319.500	14.760		319.500	4.559
	320.000	3.461		320.000	3.581		320.000	3.506		320.000	3.758		320.000	3.619		320.000	3.619							320.000	3.625		320.000	4.449		320.000	7.467		320.000	13.818		320.000	8.534
	320.500	3.770		320.500	3.723		320.500	3.692		320.500	3.662		320.500	3.722		320.500	3.722							320.500	3.548		320.500	4.244		320.500	9.780		320.500	13.234		320.500	5.061
	321.000	3.821		321.000	3.448		321.000	3.813		321.000	3.883		321.000	3.767		321.000	3.767							321.000	3.756		321.000	3.865		321.000	9.129		321.000	11.033		321.000	11.270
	321.500	4.041		321.500	3.641		321.500	3.540		321.500	3.735		321.500	3.350		321.500	3.350							321.500	3.536		321.500	4.823		321.500	11.479		321.500	11.750		321.500	12.274
	322.000	3.735		322.000	3.646		322.000	3.932		322.000	3.828		322.000	3.847		322.000	3.847							322.000	3.701		322.000	7.162		322.000	7.403		322.000	12.248		322.000	11.944
	322.500	3.750		322.500	3.561		322.500	3.421		322.500	3.879		322.500	3.685		322.500	3.685							322.500	3.614		322.500	3.700		322.500	10.668		322.500	19.499		322.500	7.701
	323.000	3.905		323.000	3.628		323.000	3.594		323.000	3.742		323.000	3.537		323.000	3.537							323.000	3.771		323.000	4.420		323.000	7.362		323.000	12.938		323.000	8.494
	323.500	3.703		323.500	3.401		323.500	3.626		323.500	3.885		323.500	3.778		323.500	3.778							323.500	3.537		323.500	4.942		323.500	11.115		323.500	15.837		323.500	9.920
	324.000	3.636		324.000	3.726		324.000	3.906		324.000	3.266		324.000	3.848		324.000	3.848							324.000	3.682		324.000	8.671		324.000	4.961		324.000	15.844		324.000	11.258
	324.500	4.012		324.500	3.637		324.500	3.363		324.500	3.618		324.500	3.797		324.500	3.797							324.500	3.545		324.500	7.473		324.500	9.416		324.500	7.804		324.500	7.893
	325.000	3.484		325.000	3.677		325.000	3.651		325.000	3.838		325.000	3.523		325.000	3.523							325.000	3.454		325.000	5.065		325.000	11.138		325.000	11.558		325.000	5.453
	325.500	3.833		325.500	3.833		325.500	3.646		325.500	3.860		325.500	3.915		325.500	3.915							325.500	3.787		325.500	4.945		325.500	14.265		325.500	12.805		325.500	4.793
	326.000	3.641		326.000	3.976		326.000	3.704		326.000	3.885		326.000	3.406		326.000	3.406							326.000	3.625		326.000	4.504		326.000	15.443		326.000	7.857		326.000	4.684
	326.500	3.658		326.500	3.735		326.500	3.535		326.500	3.758		326.500	3.748		326.500	3.748							326.500	3.813		326.500	7.279		326.500	17.358		326.500	9.393		326.500	8.782
	327.000	3.824		327.000	3.596		327.000	3.737		327.000	3.689		327.000	3.637		327.000	3.637							327.000	3.624		327.000	8.498		327.000	18.558		327.000	13.314		327.000	10.772
	327.500	3.659		327.500	3.590		327.500	3.537		327.500	3.895		327.500	3.489		327.500	3.489							327.500	3.624		327.500	9.127		327.500	18.080		327.500	9.468		327.500	5.364
	328.000	3.662		328.000	3.635		328.000	3.705		328.000	3.848		328.000	3.574		328.000	3.574							328.000	3.723		328.000	3.833		328.000	16.912		328.000	7.545		328.000	8.112
	328.500	3.829		328.500	3.775		328.500	3.732		328.500	3.600		328.500	3.782		328.500	3.782							328.500	3.590		328.500	6.605		328.500	17.806		328.500	9.832		328.500	8.140
	329.000	3.674		329.000	3.807		329.000	3.844		329.000	3.607		329.000	3.569		329.000	3.569							329.000	3.861		329.000	4.305		329.000	18.275		329.000	11.476		329.000	7.816
	329.500	3.603		329.500	3.896		329.500	3.523		329.500	3.797		329.500	3.477		329.500	3.477							329.500	3.586		329.500	7.235		329.500	20.879		329.500	10.872		329.500	5.679
	330.000	3.986		330.000	3.551		330.000	3.635		330.000	3.519		330.000	3.579		330.000	3.579							330.000	3.615		330.000	7.492		330.000	19.064		330.000	7.967		330.000	4.402
	330.500	3.742		330.500	3.734		330.500	3.567		330.500	3.972		330.500	3.748		330.500	3.748							330.500	4.101		330.500	10.692		330.500	12.533		330.500	12.447		330.500	4.378
	331.000	3.807		331.000	3.728		331.000	3.829		331.000	3.807		331.000	3.940		331.000	3.940							331.000	3.673		331.000	11.637		331.000	17.151		331.000	14.340		331.000	4.277
	331.500	3.618		331.500	3.629		331.500	3.641		331.500	3.723		331.500	3.564		331.500	3.564							331.500	4.027		331.500	4.926		331.500	14.702		331.500	8.972		331.500	4.144
	332.000	3.801		332.000	3.843		332.000	4.022		332.000	3.544		332.000	3.922		332.000	3.922							332.000	4.106		332.000	8.416		332.000	12.663		332.000	8.330		332.000	4.366
	332.500	3.855		332.500	3.375		332.500	3.800		332.500	3.693		332.500	3.696		332.500	3.696							332.500	4.179		332.500	6.549		332.500	11.163		332.500	8.389		332.500	5.288
	333.000	3.891		333.000	3.755		333.000	3.855		333.000	3.760		333.000	3.557		333.000	3.557							333.000	3.750		333.000	11.814		333.000	13.292		333.000	4.416		333.000	5.387
	333.500	3.628		333.500	3.552		333.500	3.723		333.500	3.895		333.500	3.544		333.500	3.544							333.500	3.624		333.500	7.603		333.500	7.933		333.500	4.853		333.500	4.343
	334.000	3.312		334.000	3.905		334.000	4.032		334.000	3.788		334.000	3.635		334.000	3.635							334.000	3.833		334.000	4.808		334.000	11.653		334.000	4.434		334.000	4.100
	334.500	3.833		334.500	3.767		334.500	3.767		334.500	3.855		334.500	3.829		334.500	3.829							334.500	4.100		334.500	8.795		334.500	10.974		334.500	6.054		334.500	3.972
	335.000	3.795		335.000	3.689		335.000	3.593		335.000	3.681		335.000	3.838		335.000	3.838							335.000	3.636		335.000	7.327		335.000	9.824		335.000	4.473		335.000	3.890
	335.500	3.421		335.500	3.441		335.500	3.552		335.500	3.821		335.500	3.647		335.500	3.647							335.500	3.732		335.500	4.387		335.500	8.684		335.500	4.781		335.500	3.883
	336.000	3.536		336.000	3.779		336.000	3.652		336.000	3.646		336.000	3.982		336.000	3.982							336.000	3.739		336.000	4.066		336.000	12.284		336.000	4.718		336.000	4.339
	336.500	3.936		336.500	3.800		336.500	3.586		336.500	3.494		336.500	3.701		336.500	3.701							336.500	3.904		336.500	4.277		336.500	7.935		336.500	7.158		336.500	4.975
	337.000	3.888		337.000	3.929		337.000	3.684		337.000	3.820		337.000	3.513		337.000	3.513							337.000	3.807		337.000	4.187		337.000	7.794		337.000	11.917		337.000	4.908
	337.500	3.711		337.500	3.641		337.500	3.648		337.500	3.490		337.500	3.612		337.500	3.612							337.500	3.886		337.500	3.982		337.500	8.036		337.500	19.135		337.500	6.933
	338.000	3.685		338.000	3.656		338.000	3.596		338.000	3.829		338.000	3.711		338.000	3.711							338.000	3.971		338.000	4.006		338.000	10.379		338.000	7.862		338.000	10.825
	338.500	3.895		338.500	3.718		338.500	3.619		338.500	3.614		338.500	3.681		338.500	3.681							338.500	3.787		338.500	4.012		338.500	8.602		338.500	14.753		338.500	6.715
	339.000	3.547		339.000	3.879		339.000	3.480		339.000	3.829		339.000	3.528		339.000	3.528							339.000	3.713		339.000	4.207		339.000	8.871		339.000	16.337		339.000	9.362
	339.500	3.888		339.500	3.625		339.500	3.607		339.500	3.615		339.500	3.967		339.500	3.967							339.500	3.986		339.500	6.498		339.500	6.848		339.500	12.239		339.500	5.324
	340.000	3.461		340.000	3.612		340.000	3.624		340.000	3.418		340.000	3.612		340.000	3.612							340.000	3.626		340.000	7.873		340.000	9.001		340.000	14.389		340.000	9.705
	340.500	3.756		340.500	3.896		340.500	3.644		340.500	3.842		340.500	3.619		340.500	3.619							340.500	3.822		340.500	8.882		340.500	13.690		340.500	8.240		340.500	11.506
	341.000	3.626		341.000	3.455		341.000	3.755		341.000	3.493		341.000	3.626		341.000	3.626							341.000	3.844		341.000	4.415		341.000	17.116		341.000	8.817		341.000	10.169
	341.500	4.102		341.500	3.367		341.500	3.767		341.500	3.722		341.500	3.450		341.500	3.450							341.500	3.681		341.500	6.143		341.500	14.373		341.500	7.643		341.500	7.675
	342.000	3.493		342.000	3.834		342.000	3.659		342.000	3.937		342.000	3.524		342.000	3.524							342.000	3.711		342.000	4.519		342.000	15.063		342.000	8.287		342.000	4.455
	342.500	3.662		342.500	3.569		342.500	3.776		342.500	3.699		342.500	3.743		342.500	3.743							342.500	3.734		342.500	3.931		342.500	13.970		342.500	5.838		342.500	4.351
	343.000	3.544		343.000	3.635		343.000	3.833		343.000	3.611		343.000	4.026		343.000	4.026							343.000	3.670		343.000	4.314		343.000	6.098		343.000	10.762		343.000	4.627
	343.500	3.270		343.500	3.718		343.500	3.711		343.500	3.656		343.500	3.833		343.500	3.833							343.500	3.692		343.500	5.736		343.500	7.470		343.500	13.783		343.500	4.111
	344.000	3.419		344.000	3.738		344.000	3.682		344.000	3.707		344.000	3.681		344.000	3.681							344.000	3.555		344.000	7.921		344.000	13.713		344.000	8.846		344.000	4.686
	344.500	3.434		344.500	3.658		344.500	3.514		344.500	3.506		344.500	3.586		344.500	3.586							344.500	3.880		344.500	12.861		344.500	9.718		344.500	8.594		344.500	4.336
	345.000	3.718		345.000	3.728		345.000	3.534		345.000	3.703		345.000	3.870		345.000	3.870							345.000	3.829		345.000	15.388		345.000	6.952		345.000	9.511		345.000	4.046
	345.500	3.629		345.500	3.872		345.500	3.553		345.500	3.922		345.500	3.785		345.500	3.785							345.500	3.813		345.500	14.027		345.500	9.176		345.500	10.471		345.500	4.016
	346.000	3.523		346.000	3.718		346.000	3.895		346.000	3.852		346.000	3.490		346.000	3.490							346.000	3.964		346.000	14.808		346.000	6.591		346.000	10.114		346.000	3.891
	346.500	3.795		346.500	3.540		346.500	3.760		346.500	3.872		346.500	3.767		346.500	3.767							346.500	3.903		346.500	14.098		346.500	8.904		346.500	7.937		346.500	3.779
	347.000	3.951		347.000	3.763		347.000	3.703		347.000	3.779		347.000	3.673		347.000	3.673							347.000	3.707		347.000	15.808		347.000	7.775		347.000	7.026		347.000	3.787
	347.500	3.888		347.500	3.964		347.500	3.953		347.500	3.639		347.500	3.868		347.500	3.868							347.500	3.763		347.500	16.860		347.500	8.801		347.500	4.535		347.500	3.353
	348.000	3.612		348.000	3.490		348.000	3.841		348.000	3.684		348.000	3.990		348.000	3.990							348.000	3.834		348.000	11.990		348.000	7.710		348.000	7.027		348.000	3.994
	348.500	3.652		348.500	3.888		348.500	3.992		348.500	3.425		348.500	3.854		348.500	3.854							348.500	3.680		348.500	10.491		348.500	7.684		348.500	6.417		348.500	3.625
	349.000	3.910		349.000	3.442		349.000	3.682		349.000	3.571		349.000	3.673		349.000	3.673							349.000	3.625		349.000	5.128		349.000	6.982		349.000	4.357		349.000	3.865
	349.500	4.077		349.500	3.833		349.500	3.385		349.500	3.834		349.500	3.787		349.500	3.787							349.500	3.796		349.500	5.529		349.500	11.217		349.500	5.957		349.500	3.739
	350.000	3.760		350.000	3.716		350.000	3.981		350.000	3.799		350.000	3.759		350.000	3.759							350.000	3.919		350.000	5.515		350.000	9.386		350.000	5.029		350.000	4.080
	350.500	3.574		350.500	3.864		350.500	3.797		350.500	3.409		350.500	3.758		350.500	3.758							350.500	3.931		350.500	8.408		350.500	19.220		350.500	7.955		350.500	4.071
	351.000	3.586		351.000	3.834		351.000	3.674		351.000	3.805		351.000	3.796		351.000	3.796							351.000	3.699		351.000	4.357		351.000	15.444		351.000	4.415		351.000	3.812
	351.500	3.693		351.500	3.551		351.500	3.894		351.500	3.703		351.500	3.746		351.500	3.746							351.500	3.869		351.500	5.140		351.500	14.629		351.500	6.176		351.500	3.970
	352.000	3.464		352.000	3.696		352.000	3.808		352.000	3.685		352.000	3.734		352.000	3.734							352.000	3.659		352.000	4.423		352.000	15.635		352.000	5.550		352.000	3.548
	352.500	3.828		352.500	3.484		352.500	3.713		352.500	3.735		352.500	3.685		352.500	3.685							352.500	3.912		352.500	4.818		352.500	13.642		352.500	6.378		352.500	3.782
	353.000	3.920		353.000	3.734		353.000	3.641		353.000	3.574		353.000	3.755		353.000	3.755							353.000	3.425		353.000	4.322		353.000	11.494		353.000	5.128		353.000	4.278
	353.500	3.766		353.500	3.874		353.500	3.534		353.500	3.493		353.500	3.536		353.500	3.536							353.500	3.461		353.500	4.254		353.500	8.606		353.500	9.023		353.500	3.822
	354.000	3.574		354.000	3.601		354.000	3.723		354.000	3.444		354.000	3.650		354.000	3.650							354.000	3.473		354.000	7.747		354.000	13.863		354.000	9.862		354.000	3.792
	354.500	3.752		354.500	3.434		354.500	3.479		354.500	3.640		354.500	3.750		354.500	3.750							354.500	3.564		354.500	5.523		354.500	12.841		354.500	9.069		354.500	3.848
	355.000	3.865		355.000	3.684		355.000	3.834		355.000	3.562		355.000	3.689		355.000	3.689							355.000	3.703		355.000	4.822		355.000	7.695		355.000	8.904		355.000	3.673
	355.500	3.834		355.500	3.855		355.500	3.612		355.500	3.673		355.500	3.629		355.500	3.629							355.500	3.367		355.500	4.701		355.500	19.345		355.500	9.075		355.500	3.590
	356.000	3.596		356.000	3.612		356.000	3.619		356.000	3.663		356.000	3.818		356.000	3.818							356.000	3.586		356.000	4.481		356.000	17.174		356.000	4.091		356.000	3.607
	356.500	3.912		356.500	3.951		356.500	3.558		356.500	3.564		356.500	3.667		356.500	3.667							356.500	3.838		356.500	7.061		356.500	12.572		356.500	4.950		356.500	3.748
	357.000	3.754		357.000	3.615		357.000	3.829		357.000	3.839		357.000	4.080		357.000	4.080							357.000	3.734		357.000	5.929		357.000	8.122		357.000	4.585		357.000	3.689
	357.500	3.574		357.500	3.669		357.500	3.818		357.500	3.851		357.500	3.590		357.500	3.590							357.500	3.603		357.500	6.326		357.500	11.834		357.500	4.867		357.500	3.536
	358.000	4.010		358.000	3.473		358.000	3.844		358.000	3.569		358.000	3.818		358.000	3.818							358.000	3.833		358.000	5.361		358.000	6.965		358.000	4.206		358.000	3.669
	358.500	3.764		358.500	3.746		358.500	3.627		358.500	3.650		358.500	3.712		358.500	3.712							358.500	3.926		358.500	4.273		358.500	8.396		358.500	4.727		358.500	3.791
	359.000	3.699		359.000	3.652		359.000	3.766		359.000	3.771		359.000	3.603		359.000	3.603							359.000	3.775		359.000	6.716		359.000	7.479		359.000	7.823		359.000	3.397
	359.500	4.025		359.500	4.011		359.500	3.561		359.500	3.805		359.500	3.596		359.500	3.596							359.500	3.574		359.500	4.714		359.500	4.132		359.500	8.959		359.500	3.891
	360.000	3.494		360.000	3.662		360.000	3.787		360.000	3.426		360.000	3.703		360.000	3.703							360.000	3.703		360.000	5.962		360.000	7.611		360.000	12.689		360.000	3.892
	360.500	3.800		360.500	3.807		360.500	3.571		360.500	3.496		360.500	3.865		360.500	3.865							360.500	3.515		360.500	7.007		360.500	8.117		360.500	13.929		360.500	3.972
	361.000	3.450		361.000	3.689		361.000	3.992		361.000	3.707		361.000	3.770		361.000	3.770							361.000	3.850		361.000	7.635		361.000	5.428		361.000	11.265		361.000	3.822
	361.500	3.693		361.500	4.102		361.500	3.625		361.500	3.879		361.500	3.569		361.500	3.569							361.500	3.723		361.500	7.894		361.500	7.524		361.500	13.945		361.500	3.961
	362.000	3.853		362.000	3.843		362.000	3.678		362.000	3.635		362.000	3.640		362.000	3.640							362.000	3.906		362.000	9.394		362.000	7.346		362.000	16.603		362.000	3.611
	362.500	3.918		362.500	4.024		362.500	3.619		362.500	3.530		362.500	3.338		362.500	3.338							362.500	3.817		362.500	5.926		362.500	8.641		362.500	17.077		362.500	3.484
	363.000	3.641		363.000	3.850		363.000	3.830		363.000	3.640		363.000	3.891		363.000	3.891							363.000	3.785		363.000	7.108		363.000	4.415		363.000	17.199		363.000	3.780
	363.500	3.833		363.500	3.912		363.500	3.805		363.500	3.603		363.500	3.603		363.500	3.603							363.500	3.727		363.500	9.404		363.500	8.273		363.500	14.044		363.500	3.701
	364.000	3.881		364.000	3.782		364.000	3.681		364.000	3.540		364.000	3.551		364.000	3.551							364.000	3.709		364.000	7.551		364.000	4.896		364.000	10.817		364.000	3.957
	364.500	3.636		364.500	3.744		364.500	3.746		364.500	3.564		364.500	3.510		364.500	3.510							364.500	3.942		364.500	9.729		364.500	4.884		364.500	8.453		364.500	3.982
	365.000	3.647		365.000	3.536		365.000	3.915		365.000	3.681		365.000	3.528		365.000	3.528							365.000	3.552		365.000	10.819		365.000	6.101		365.000	11.082		365.000	3.663
	365.500	3.923		365.500	3.564		365.500	3.557		365.500	3.801		365.500	3.586		365.500	3.586							365.500	3.807		365.500	4.753		365.500	10.478		365.500	16.592		365.500	4.017
	366.000	3.808		366.000	3.607		366.000	3.754		366.000	3.367		366.000	3.780		366.000	3.780							366.000	3.646		366.000	4.329		366.000	15.636		366.000	14.852		366.000	3.976
	366.500	3.906		366.500	3.791		366.500	3.841		366.500	4.051		366.500	3.479		366.500	3.479							366.500	3.619		366.500	7.516		366.500	13.113		366.500	20.301		366.500	3.801
	367.000	3.619		367.000	3.785		367.000	3.776		367.000	3.728		367.000	3.829		367.000	3.829							367.000	3.619		367.000	9.363		367.000	12.305		367.000	15.847		367.000	3.759
	367.500	3.855		367.500	3.927		367.500	3.910		367.500	3.848		367.500	3.674		367.500	3.674							367.500	3.809		367.500	11.587		367.500	9.373		367.500	15.732		367.500	3.759
	368.000	3.705		368.000	3.625		368.000	3.619		368.000	3.852		368.000	3.583		368.000	3.583							368.000	3.640		368.000	12.972		368.000	7.415		368.000	12.563		368.000	3.904
	368.500	3.556		368.500	3.528		368.500	3.703		368.500	3.768		368.500	3.750		368.500	3.750							368.500	3.997		368.500	11.794		368.500	8.310		368.500	11.367		368.500	3.723
	369.000	3.829		369.000	3.891		369.000	3.689		369.000	3.693		369.000	3.673		369.000	3.673							369.000	3.813		369.000	14.807		369.000	11.779		369.000	12.679		369.000	3.523
	369.500	3.732		369.500	3.766		369.500	3.796		369.500	3.701		369.500	3.753		369.500	3.753							369.500	3.494		369.500	10.997		369.500	13.294		369.500	14.475		369.500	3.732
	370.000	3.901		370.000	3.799		370.000	3.833		370.000	4.011		370.000	3.705		370.000	3.705							370.000	3.673		370.000	9.354		370.000	12.590		370.000	11.336		370.000	3.523
	370.500	3.680		370.500	3.688		370.500	3.882		370.500	3.367		370.500	4.027		370.500	4.027							370.500	3.833		370.500	14.558		370.500	14.916		370.500	12.292		370.500	3.770
	371.000	3.909		371.000	3.672		371.000	3.294		371.000	3.770		371.000	3.680		371.000	3.680							371.000	3.824		371.000	13.126		371.000	11.622		371.000	11.637		371.000	3.844
	371.500	3.612		371.500	3.629		371.500	3.865		371.500	3.579		371.500	3.550		371.500	3.550							371.500	3.848		371.500	12.888		371.500	12.689		371.500	12.502		371.500	4.080
	372.000	3.778		372.000	3.942		372.000	3.558		372.000	3.728		372.000	3.517		372.000	3.517							372.000	3.432		372.000	13.201		372.000	4.522		372.000	10.621		372.000	3.872
	372.500	3.906		372.500	4.007		372.500	3.942		372.500	4.069		372.500	3.489		372.500	3.489							372.500	3.575		372.500	15.061		372.500	4.455		372.500	14.559		372.500	3.967
	373.000	3.926		373.000	3.673		373.000	3.700		373.000	3.872		373.000	3.728		373.000	3.728							373.000	3.755		373.000	16.781		373.000	4.856		373.000	7.892		373.000	3.739
	373.500	3.667		373.500	3.735		373.500	3.817		373.500	3.586		373.500	3.941		373.500	3.941							373.500	3.562		373.500	12.480		373.500	4.876		373.500	7.925		373.500	4.050
	374.000	3.833		374.000	4.158		374.000	3.809		374.000	3.692		374.000	3.854		374.000	3.854							374.000	3.703		374.000	13.899		374.000	4.962		374.000	5.316		374.000	3.640
	374.500	3.597		374.500	3.883		374.500	3.750		374.500	3.628		374.500	3.586		374.500	3.586							374.500	3.680		374.500	8.437		374.500	4.605		374.500	5.840		374.500	3.528
	375.000	3.579		375.000	3.673		375.000	3.813		375.000	3.558		375.000	3.596		375.000	3.596							375.000	3.625		375.000	14.444		375.000	4.211		375.000	7.103		375.000	3.857
	375.500	3.813		375.500	3.952		375.500	4.031		375.500	3.360		375.500	3.859		375.500	3.859							375.500	4.076		375.500	14.704		375.500	4.358		375.500	4.676		375.500	3.722
	376.000	3.734		376.000	3.406		376.000	3.828		376.000	3.936		376.000	3.760		376.000	3.760							376.000	3.991		376.000	9.001		376.000	4.170		376.000	6.271		376.000	4.134
	376.500	3.327		376.500	3.735		376.500	3.779		376.500	3.691		376.500	3.791		376.500	3.791							376.500	3.540		376.500	15.020		376.500	4.057		376.500	4.227		376.500	3.670
	377.000	3.734		377.000	3.822		377.000	4.036		377.000	3.693		377.000	3.646		377.000	3.646							377.000	3.681		377.000	16.058		377.000	4.460		377.000	10.129		377.000	3.533
	377.500	3.641		377.500	3.987		377.500	3.903		377.500	3.734		377.500	3.703		377.500	3.703							377.500	3.812		377.500	14.881		377.500	4.669		377.500	8.001		377.500	3.997
	378.000	3.722		378.000	3.501		378.000	3.700		378.000	3.771		378.000	3.681		378.000	3.681							378.000	3.558		378.000	16.201		378.000	4.378		378.000	6.322		378.000	3.817
	378.500	3.607		378.500	3.674		378.500	3.997		378.500	3.885		378.500	3.646		378.500	3.646							378.500	3.851		378.500	9.125		378.500	4.389		378.500	4.940		378.500	3.901
	379.000	3.692		379.000	3.807		379.000	3.490		379.000	3.487		379.000	3.780		379.000	3.780							379.000	3.663		379.000	7.933		379.000	4.697		379.000	6.317		379.000	3.861
	379.500	3.534		379.500	3.545		379.500	3.625		379.500	3.767		379.500	3.682		379.500	3.682							379.500	3.782		379.500	8.571		379.500	5.387		379.500	4.974		379.500	3.869
	380.000	3.642		380.000	3.375		380.000	3.868		380.000	3.705		380.000	3.601		380.000	3.601							380.000	4.046		380.000	4.617		380.000	7.237		380.000	5.377		380.000	3.557
	380.500	3.854		380.500	3.780		380.500	3.701		380.500	3.813		380.500	3.562		380.500	3.562							380.500	3.770		380.500	4.215		380.500	7.095		380.500	3.693		380.500	3.662
	381.000	3.942		381.000	3.771		381.000	3.895		381.000	3.961		381.000	3.431		381.000	3.431							381.000	3.722		381.000	4.476		381.000	4.566		381.000	6.430		381.000	3.922
	381.500	3.767		381.500	3.667		381.500	3.865		381.500	3.692		381.500	3.833		381.500	3.833							381.500	3.797		381.500	6.310		381.500	5.166		381.500	4.481		381.500	3.937
	382.000	3.705		382.000	3.574		382.000	3.448		382.000	3.701		382.000	3.854		382.000	3.854							382.000	3.848		382.000	5.711		382.000	8.335		382.000	4.091		382.000	4.004
	382.500	3.484		382.500	3.471		382.500	3.833		382.500	3.785		382.500	3.651		382.500	3.651							382.500	4.557		382.500	7.719		382.500	4.781		382.500	4.062		382.500	3.900
	383.000	3.748		383.000	3.500		383.000	3.419		383.000	3.652		383.000	3.624		383.000	3.624							383.000	4.302		383.000	7.554		383.000	4.965		383.000	4.378		383.000	3.883
	383.500	3.680		383.500	3.640		383.500	3.619		383.500	3.630		383.500	3.510		383.500	3.510							383.500	4.032		383.500	4.867		383.500	4.671		383.500	4.650		383.500	3.703
	384.000	3.657		384.000	3.910		384.000	3.544		384.000	3.759		384.000	3.624		384.000	3.624							384.000	4.100		384.000	3.967		384.000	4.675		384.000	4.598		384.000	3.776
	384.500	3.763		384.500	3.652		384.500	3.986		384.500	3.941		384.500	3.528		384.500	3.528							384.500	4.188		384.500	4.236		384.500	4.696		384.500	4.831		384.500	4.130
	385.000	3.540		385.000	3.444		385.000	3.628		385.000	3.637		385.000	3.615		385.000	3.615							385.000	4.216		385.000	4.098		385.000	7.714		385.000	8.073		385.000	3.755
	385.500	3.961		385.500	3.401		385.500	3.596		385.500	3.891		385.500	3.709		385.500	3.709							385.500	4.028		385.500	4.530		385.500	13.530		385.500	4.419		385.500	3.818
	386.000	3.700		386.000	3.778		386.000	3.820		386.000	3.586		386.000	3.550		386.000	3.550							386.000	4.064		386.000	3.812		386.000	19.135		386.000	9.555		386.000	3.966
	386.500	3.670		386.500	3.850		386.500	3.551		386.500	3.900		386.500	3.711		386.500	3.711							386.500	3.637		386.500	4.042		386.500	12.251		386.500	6.491		386.500	3.630
	387.000	3.614		387.000	3.920		387.000	3.829		387.000	3.385		387.000	3.711		387.000	3.711							387.000	3.686		387.000	3.848		387.000	15.851		387.000	12.799		387.000	3.663
	387.500	3.834		387.500	3.905		387.500	3.821		387.500	3.540		387.500	3.768		387.500	3.768							387.500	4.313		387.500	4.235		387.500	16.244		387.500	8.756		387.500	3.666
	388.000	3.865		388.000	3.796		388.000	3.797		388.000	3.540		388.000	3.848		388.000	3.848							388.000	4.042		388.000	4.532		388.000	15.416		388.000	12.482		388.000	3.933
	388.500	3.778		388.500	3.541		388.500	3.859		388.500	3.805		388.500	3.796		388.500	3.796							388.500	3.619		388.500	5.386		388.500	16.021		388.500	14.831		388.500	3.778
	389.000	3.807		389.000	3.511		389.000	3.666		389.000	3.876		389.000	3.586		389.000	3.586							389.000	3.975		389.000	4.434		389.000	19.295		389.000	19.378		389.000	3.796
	389.500	3.479		389.500	3.693		389.500	3.354		389.500	3.635		389.500	3.659		389.500	3.659							389.500	4.036		389.500	4.224		389.500	17.298		389.500	16.547		389.500	3.852
	390.000	3.450		390.000	3.528		390.000	3.689		390.000	3.872		390.000	3.594		390.000	3.594							390.000	3.811		390.000	4.158		390.000	17.642		390.000	18.893		390.000	3.922
	390.500	3.682		390.500	3.426		390.500	3.868		390.500	3.906		390.500	3.489		390.500	3.489							390.500	3.895		390.500	3.937		390.500	17.560		390.500	17.324		390.500	3.809
	391.000	3.658		391.000	3.385		391.000	3.640		391.000	3.490		391.000	3.701		391.000	3.701							391.000	3.607		391.000	4.492		391.000	17.980		391.000	13.703		391.000	3.861
	391.500	3.759		391.500	3.776		391.500	3.738		391.500	3.861		391.500	3.805		391.500	3.805							391.500	3.860		391.500	4.737		391.500	11.619		391.500	15.423		391.500	3.583
	392.000	3.796		392.000	3.450		392.000	3.768		392.000	3.797		392.000	3.421		392.000	3.421							392.000	3.778		392.000	4.755		392.000	12.926		392.000	16.234		392.000	4.112
	392.500	3.917		392.500	3.586		392.500	3.822		392.500	3.467		392.500	3.996		392.500	3.996							392.500	3.775		392.500	5.025		392.500	11.012		392.500	13.766		392.500	3.780
	393.000	3.712		393.000	3.611		393.000	3.900		393.000	3.838		393.000	3.447		393.000	3.447							393.000	3.909		393.000	13.282		393.000	11.588		393.000	17.281		393.000	3.931
	393.500	3.681		393.500	3.718		393.500	3.562		393.500	3.571		393.500	3.606		393.500	3.606							393.500	3.854		393.500	14.138		393.500	12.564		393.500	18.792		393.500	4.056
	394.000	3.669		394.000	3.471		394.000	3.833		394.000	3.713		394.000	3.840		394.000	3.840							394.000	3.994		394.000	9.638		394.000	14.504		394.000	17.107		394.000	3.946
	394.500	3.534		394.500	3.652		394.500	3.860		394.500	3.646		394.500	3.604		394.500	3.604							394.500	3.658		394.500	11.474		394.500	8.150		394.500	18.343		394.500	3.886
	395.000	4.053		395.000	3.473		395.000	3.755		395.000	3.418		395.000	3.760		395.000	3.760							395.000	3.905		395.000	11.005		395.000	10.142		395.000	9.939		395.000	3.701
	395.500	4.051		395.500	3.678		395.500	3.583		395.500	3.848		395.500	3.473		395.500	3.473							395.500	3.864		395.500	10.811		395.500	13.660		395.500	9.901		395.500	3.868
	396.000	3.641		396.000	3.885		396.000	3.723		396.000	3.841		396.000	3.684		396.000	3.684							396.000	4.047		396.000	8.726		396.000	9.631		396.000	15.443		396.000	3.467
	396.500	3.982		396.500	3.552		396.500	3.612		396.500	3.801		396.500	3.350		396.500	3.350							396.500	4.014		396.500	8.293		396.500	19.278		396.500	14.701		396.500	3.850
	397.000	3.659		397.000	3.739		397.000	3.833		397.000	3.593		397.000	3.437		397.000	3.437							397.000	4.167		397.000	6.722		397.000	17.036		397.000	15.715		397.000	3.750
	397.500	3.834		397.500	3.813		397.500	3.674		397.500	3.844		397.500	3.956		397.500	3.956							397.500	3.647		397.500	8.230		397.500	20.306		397.500	18.014		397.500	3.936
	398.000	3.385		398.000	3.699		398.000	3.565		398.000	3.648		398.000	3.766		398.000	3.766							398.000	3.626		398.000	10.211		398.000	17.508		398.000	17.441		398.000	3.807
	398.500	3.801		398.500	3.829		398.500	3.407		398.500	3.619		398.500	3.951		398.500	3.951							398.500	3.869		398.500	15.101		398.500	16.295		398.500	16.152		398.500	3.796
	399.000	3.519		399.000	3.473		399.000	3.641		399.000	3.882		399.000	3.688		399.000	3.688							399.000	3.716		399.000	18.260		399.000	13.932		399.000	19.807		399.000	3.992
	399.500	3.636		399.500	3.760		399.500	3.490		399.500	3.691		399.500	3.563		399.500	3.563							399.500	3.981		399.500	8.279		399.500	17.276		399.500	14.666		399.500	3.544
	400.000	3.937		400.000	3.651		400.000	3.640		400.000	3.796		400.000	3.571		400.000	3.571							400.000	3.755		400.000	8.801		400.000	18.307		400.000	6.989		400.000	4.047
	400.500	3.647		400.500	3.912		400.500	3.214		400.500	3.986		400.500	3.707		400.500	3.707							400.500	4.500		400.500	8.540		400.500	13.989		400.500	5.210		400.500	3.936
	401.000	3.569		401.000	3.692		401.000	3.778		401.000	3.709		401.000	3.636		401.000	3.636							401.000	4.179		401.000	12.375		401.000	12.482		401.000	6.130		401.000	3.720
	401.500	3.684		401.500	3.860		401.500	3.604		401.500	3.501		401.500	3.608		401.500	3.608							401.500	4.195		401.500	9.353		401.500	13.348		401.500	6.312		401.500	3.507
	402.000	3.640		402.000	3.606		402.000	3.537		402.000	3.437		402.000	3.767		402.000	3.767							402.000	4.685		402.000	4.581		402.000	12.779		402.000	14.093		402.000	3.422
	402.500	3.738		402.500	3.779		402.500	3.640		402.500	3.545		402.500	3.601		402.500	3.601							402.500	4.256		402.500	5.399		402.500	14.795		402.500	7.393		402.500	3.776
	403.000	3.913		403.000	3.700		403.000	3.651		403.000	3.722		403.000	3.586		403.000	3.586							403.000	5.069		403.000	4.823		403.000	9.266		403.000	8.325		403.000	3.803
	403.500	3.611		403.500	3.641		403.500	3.790		403.500	3.338		403.500	3.922		403.500	3.922							403.500	4.565		403.500	6.327		403.500	9.691		403.500	8.233		403.500	3.865
	404.000	3.855		404.000	3.759		404.000	3.524		404.000	3.736		404.000	3.951		404.000	3.951							404.000	4.798		404.000	4.130		404.000	5.158		404.000	6.617		404.000	3.506
	404.500	3.841		404.500	3.854		404.500	3.874		404.500	3.736		404.500	4.057		404.500	4.057							404.500	5.158		404.500	4.875		404.500	4.010		404.500	4.236		404.500	4.057
	405.000	3.415		405.000	3.513		405.000	3.854		405.000	3.755		405.000	3.711		405.000	3.711							405.000	4.970		405.000	7.514		405.000	4.025		405.000	3.892		405.000	3.372
	405.500	3.586		405.500	4.011		405.500	3.625		405.500	3.848		405.500	3.885		405.500	3.885							405.500	8.252		405.500	4.830		405.500	3.722		405.500	4.124		405.500	3.994
	406.000	3.450		406.000	3.425		406.000	3.568		406.000	3.648		406.000	3.684		406.000	3.684							406.000	12.077		406.000	4.347		406.000	3.881		406.000	8.766		406.000	3.895
	406.500	3.707		406.500	3.628		406.500	3.514		406.500	3.956		406.500	3.932		406.500	3.932							406.500	11.309		406.500	5.607		406.500	3.818		406.500	6.133		406.500	3.923
	407.000	3.607		407.000	3.674		407.000	3.353		407.000	3.422		407.000	3.782		407.000	3.782							407.000	8.902		407.000	7.706		407.000	3.736		407.000	17.340		407.000	3.470
	407.500	3.545		407.500	3.523		407.500	3.568		407.500	3.786		407.500	3.759		407.500	3.759							407.500	11.658		407.500	4.735		407.500	3.646		407.500	16.819		407.500	3.820
	408.000	3.750		408.000	3.597		408.000	3.788		408.000	3.536		408.000	3.636		408.000	3.636							408.000	16.249		408.000	5.327		408.000	3.701		408.000	16.144		408.000	3.820
	408.500	3.813		408.500	3.672		408.500	3.824		408.500	3.923		408.500	3.691		408.500	3.691							408.500	17.043		408.500	5.022		408.500	3.917		408.500	14.659		408.500	3.855
	409.000	3.957		409.000	3.860		409.000	3.760		409.000	3.722		409.000	3.545		409.000	3.545							409.000	16.089		409.000	5.170		409.000	3.971		409.000	17.744		409.000	4.112
	409.500	4.128		409.500	3.771		409.500	3.673		409.500	3.803		409.500	3.624		409.500	3.624							409.500	14.553		409.500	4.634		409.500	3.792		409.500	17.829		409.500	3.718
	410.000	3.855		410.000	3.821		410.000	3.734		410.000	3.703		410.000	3.479		410.000	3.479							410.000	8.165		410.000	4.375		410.000	3.764		410.000	17.551		410.000	3.913
	410.500	3.904		410.500	3.770		410.500	3.861		410.500	3.674		410.500	3.421		410.500	3.421							410.500	7.535		410.500	4.607		410.500	4.130		410.500	15.984		410.500	3.568
	411.000	3.658		411.000	3.615		411.000	3.571		411.000	3.644		411.000	4.024		411.000	4.024							411.000	15.096		411.000	4.545		411.000	3.723		411.000	16.467		411.000	3.552
	411.500	3.691		411.500	3.480		411.500	3.662		411.500	3.782		411.500	3.526		411.500	3.526							411.500	12.557		411.500	4.341		411.500	4.037		411.500	10.407		411.500	3.648
	412.000	3.300		412.000	3.688		412.000	3.855		412.000	3.673		412.000	3.651		412.000	3.651							412.000	19.252		412.000	4.383		412.000	3.996		412.000	4.616		412.000	3.718
	412.500	3.833		412.500	3.951		412.500	3.450		412.500	3.652		412.500	3.787		412.500	3.787							412.500	16.529		412.500	4.859		412.500	3.603		412.500	5.097		412.500	3.762
	413.000	3.594		413.000	3.976		413.000	3.466		413.000	3.640		413.000	3.799		413.000	3.799							413.000	8.730		413.000	4.422		413.000	4.130		413.000	4.663		413.000	3.625
	413.500	3.673		413.500	3.860		413.500	3.551		413.500	3.778		413.500	3.692		413.500	3.692							413.500	16.507		413.500	5.127		413.500	3.674		413.500	4.974		413.500	3.590
	414.000	3.636		414.000	4.016		414.000	3.799		414.000	3.711		414.000	3.624		414.000	3.624							414.000	15.465		414.000	4.319		414.000	4.135		414.000	4.479		414.000	3.860
	414.500	3.658		414.500	4.024		414.500	3.446		414.500	3.526		414.500	3.569		414.500	3.569							414.500	14.829		414.500	4.518		414.500	3.977		414.500	3.975		414.500	3.655
	415.000	3.953		415.000	3.900		415.000	3.844		415.000	3.859		415.000	3.562		415.000	3.562							415.000	16.294		415.000	4.189		415.000	3.455		415.000	4.134		415.000	3.784
	415.500	3.611		415.500	4.031		415.500	3.891		415.500	3.533		415.500	3.678		415.500	3.678							415.500	12.417		415.500	4.802		415.500	4.177		415.500	4.170		415.500	3.259
	416.000	3.367		416.000	3.480		416.000	3.575		416.000	3.865		416.000	3.746		416.000	3.746							416.000	10.980		416.000	4.442		416.000	3.656		416.000	4.694		416.000	3.551
	416.500	3.658		416.500	3.812		416.500	3.869		416.500	3.635		416.500	3.629		416.500	3.629							416.500	13.155		416.500	4.403		416.500	3.910		416.500	4.301		416.500	3.646
	417.000	3.952		417.000	3.766		417.000	3.569		417.000	3.722		417.000	3.890		417.000	3.890							417.000	13.359		417.000	4.419		417.000	3.763		417.000	4.365		417.000	3.774
	417.500	3.796		417.500	3.860		417.500	3.673		417.500	3.755		417.500	3.829		417.500	3.829							417.500	16.741		417.500	4.469		417.500	3.722		417.500	4.573		417.500	3.748
	418.000	3.839		418.000	3.803		418.000	3.822		418.000	3.537		418.000	3.640		418.000	3.640							418.000	17.244		418.000	4.391		418.000	4.024		418.000	5.175		418.000	3.987
	418.500	3.981		418.500	3.848		418.500	3.713		418.500	3.335		418.500	3.600		418.500	3.600							418.500	18.634		418.500	3.731		418.500	3.619		418.500	4.958		418.500	3.607
	419.000	3.652		419.000	3.775		419.000	3.748		419.000	3.854		419.000	3.399		419.000	3.399							419.000	14.633		419.000	4.874		419.000	3.792		419.000	4.589		419.000	3.833
	419.500	3.722		419.500	3.868		419.500	3.759		419.500	3.663		419.500	3.445		419.500	3.445							419.500	10.211		419.500	4.129		419.500	3.594		419.500	4.510		419.500	3.834
	420.000	3.614		420.000	3.986		420.000	3.705		420.000	3.651		420.000	3.915		420.000	3.915							420.000	12.006		420.000	4.748		420.000	3.778		420.000	4.588		420.000	3.841
	420.500	3.594		420.500	3.499		420.500	3.767		420.500	3.291		420.500	4.220		420.500	4.220							420.500	12.715		420.500	4.105		420.500	3.734		420.500	4.625		420.500	3.722
	421.000	3.804		421.000	3.727		421.000	3.564		421.000	3.619		421.000	3.480		421.000	3.480							421.000	18.266		421.000	4.657		421.000	3.603		421.000	4.713		421.000	3.912
	421.500	3.473		421.500	3.770		421.500	3.636		421.500	3.574		421.500	3.442		421.500	3.442							421.500	18.037		421.500	3.852		421.500	3.946		421.500	4.375		421.500	3.842
	422.000	3.640		422.000	3.774		422.000	3.895		422.000	3.655		422.000	3.746		422.000	3.746							422.000	12.524		422.000	3.662		422.000	3.651		422.000	4.478		422.000	3.689
	422.500	3.501		422.500	3.864		422.500	3.640		422.500	3.534		422.500	3.735		422.500	3.735							422.500	14.259		422.500	4.752		422.500	3.419		422.500	4.473		422.500	3.728
	423.000	3.847		423.000	3.612		423.000	3.700		423.000	3.854		423.000	3.658		423.000	3.658							423.000	13.997		423.000	4.900		423.000	3.713		423.000	4.196		423.000	3.785
	423.500	3.723		423.500	3.471		423.500	3.519		423.500	3.854		423.500	3.530		423.500	3.530							423.500	13.295		423.500	4.254		423.500	3.957		423.500	4.514		423.500	3.946
	424.000	3.637		424.000	3.755		424.000	3.757		424.000	3.437		424.000	3.431		424.000	3.431							424.000	15.385		424.000	4.328		424.000	3.766		424.000	4.487		424.000	3.839
	424.500	3.673		424.500	3.770		424.500	3.850		424.500	3.803		424.500	3.716		424.500	3.716							424.500	9.805		424.500	5.575		424.500	3.626		424.500	4.984		424.500	3.868
	425.000	3.859		425.000	3.600		425.000	3.844		425.000	3.854		425.000	3.863		425.000	3.863							425.000	11.719		425.000	3.903		425.000	3.662		425.000	5.572		425.000	3.540
	425.500	3.608		425.500	3.960		425.500	3.612		425.500	3.651		425.500	3.816		425.500	3.816							425.500	11.065		425.500	4.028		425.500	3.750		425.500	8.448		425.500	3.910
	426.000	3.652		426.000	3.872		426.000	3.673		426.000	3.786		426.000	3.800		426.000	3.800							426.000	14.848		426.000	4.278		426.000	3.723		426.000	7.986		426.000	4.106
	426.500	3.630		426.500	3.941		426.500	3.743		426.500	3.640		426.500	3.833		426.500	3.833							426.500	17.462		426.500	4.420		426.500	3.888		426.500	4.499		426.500	3.699
	427.000	3.596		427.000	3.828		427.000	3.434		427.000	3.910		427.000	3.578		427.000	3.578							427.000	14.311		427.000	4.267		427.000	3.437		427.000	4.768		427.000	3.695
	427.500	3.695		427.500	3.590		427.500	3.937		427.500	3.860		427.500	3.979		427.500	3.979							427.500	12.322		427.500	3.787		427.500	4.001		427.500	8.194		427.500	3.739
	428.000	3.723		428.000	3.689		428.000	3.864		428.000	3.677		428.000	3.689		428.000	3.689							428.000	5.025		428.000	4.090		428.000	3.964		428.000	4.644		428.000	3.885
	428.500	3.888		428.500	3.586		428.500	3.681		428.500	3.803		428.500	3.678		428.500	3.678							428.500	4.907		428.500	4.415		428.500	3.557		428.500	4.752		428.500	3.976
	429.000	3.934		429.000	3.707		429.000	3.896		429.000	3.641		429.000	3.716		429.000	3.716							429.000	8.136		429.000	4.173		429.000	3.460		429.000	5.249		429.000	3.766
	429.500	3.842		429.500	3.593		429.500	3.903		429.500	3.636		429.500	3.787		429.500	3.787							429.500	5.572		429.500	3.952		429.500	3.760		429.500	8.072		429.500	4.002
	430.000	3.709		430.000	3.807		430.000	3.722		430.000	3.746		430.000	3.926		430.000	3.926							430.000	7.875		430.000	4.267		430.000	3.796		430.000	4.790		430.000	3.648
	430.500	3.658		430.500	3.501		430.500	3.618		430.500	3.728		430.500	3.589		430.500	3.589							430.500	7.711		430.500	4.301		430.500	3.922		430.500	4.721		430.500	3.764
	431.000	3.460		431.000	3.842		431.000	3.607		431.000	3.548		431.000	3.817		431.000	3.817							431.000	7.893		431.000	4.540		431.000	3.755		431.000	4.718		431.000	3.622
	431.500	3.483		431.500	3.681		431.500	3.776		431.500	3.842		431.500	3.553		431.500	3.553							431.500	10.014		431.500	4.346		431.500	3.964		431.500	6.262		431.500	3.752
	432.000	3.524		432.000	3.551		432.000	3.800		432.000	3.844		432.000	3.590		432.000	3.590							432.000	9.298		432.000	4.221		432.000	3.764		432.000	4.012		432.000	3.841
	432.500	3.861		432.500	3.843		432.500	3.742		432.500	3.852		432.500	3.574		432.500	3.574							432.500	13.550		432.500	4.424		432.500	3.803		432.500	4.434		432.500	3.844
	433.000	3.689		433.000	3.722		433.000	3.692		433.000	3.854		433.000	3.636		433.000	3.636							433.000	12.711		433.000	4.442		433.000	3.367		433.000	5.138		433.000	3.663
	433.500	3.734		433.500	3.828		433.500	3.447		433.500	3.961		433.500	3.681		433.500	3.681							433.500	10.768		433.500	4.042		433.500	3.739		433.500	6.707		433.500	3.652
	434.000	3.803		434.000	3.750		434.000	3.382		434.000	3.699		434.000	3.844		434.000	3.844							434.000	11.103		434.000	4.106		434.000	3.910		434.000	4.245		434.000	3.861
	434.500	3.713		434.500	3.651		434.500	3.397		434.500	4.047		434.500	3.800		434.500	3.800							434.500	7.775		434.500	4.161		434.500	3.720		434.500	4.148		434.500	3.409
	435.000	3.750		435.000	3.537		435.000	3.596		435.000	3.854		435.000	3.608		435.000	3.608							435.000	4.132		435.000	4.565		435.000	3.672		435.000	3.662		435.000	3.956
	435.500	3.589		435.500	3.564		435.500	3.707		435.500	3.727		435.500	3.699		435.500	3.699							435.500	7.195		435.500	4.295		435.500	3.533		435.500	4.090		435.500	3.734
	436.000	3.612		436.000	3.477		436.000	3.885		436.000	3.952		436.000	3.838		436.000	3.838							436.000	13.179		436.000	4.593		436.000	3.972		436.000	3.822		436.000	3.829
	436.500	3.089		436.500	3.876		436.500	3.784		436.500	3.872		436.500	3.711		436.500	3.711							436.500	13.065		436.500	4.357		436.500	3.905		436.500	4.401		436.500	3.785
	437.000	3.718		437.000	3.696		437.000	3.557		437.000	3.744		437.000	3.689		437.000	3.689							437.000	8.689		437.000	4.409		437.000	3.807		437.000	4.309		437.000	3.962
	437.500	3.574		437.500	3.612		437.500	3.448		437.500	3.728		437.500	3.656		437.500	3.656							437.500	4.433		437.500	4.555		437.500	3.454		437.500	4.324		437.500	3.791
	438.000	3.844		438.000	3.625		438.000	3.727		438.000	4.003		438.000	3.562		438.000	3.562							438.000	8.385		438.000	4.337		438.000	4.343		438.000	4.200		438.000	3.820
	438.500	3.448		438.500	3.766		438.500	3.722		438.500	3.592		438.500	3.829		438.500	3.829							438.500	4.784		438.500	4.110		438.500	3.813		438.500	4.474		438.500	3.635
	439.000	3.771		439.000	3.722		439.000	3.922		439.000	3.758		439.000	3.788		439.000	3.788							439.000	6.189		439.000	4.370		439.000	3.701		439.000	4.072		439.000	3.782
	439.500	3.693		439.500	3.970		439.500	3.684		439.500	3.604		439.500	3.413		439.500	3.413							439.500	6.901		439.500	4.319		439.500	3.385		439.500	4.287		439.500	3.860
	440.000	3.604		440.000	3.829		440.000	3.910		440.000	3.342		440.000	3.691		440.000	3.691							440.000	5.665		440.000	4.036		440.000	3.750		440.000	4.202		440.000	3.820
	440.500	3.722		440.500	3.501		440.500	3.814		440.500	4.011		440.500	3.750		440.500	3.750							440.500	7.962		440.500	3.859		440.500	3.941		440.500	4.218		440.500	3.801
	441.000	3.750		441.000	3.699		441.000	3.801		441.000	3.912		441.000	3.915		441.000	3.915							441.000	10.481		441.000	3.766		441.000	3.782		441.000	4.181		441.000	3.785
	441.500	3.956		441.500	3.724		441.500	3.659		441.500	3.848		441.500	3.760		441.500	3.760							441.500	6.654		441.500	4.060		441.500	4.027		441.500	4.295		441.500	3.624
	442.000	3.620		442.000	3.677		442.000	3.564		442.000	3.536		442.000	3.519		442.000	3.519							442.000	8.862		442.000	4.306		442.000	4.001		442.000	4.007		442.000	3.303
	442.500	3.494		442.500	3.540		442.500	3.687		442.500	3.841		442.500	3.511		442.500	3.511							442.500	4.753		442.500	3.885		442.500	3.937		442.500	4.446		442.500	3.723
	443.000	3.888		443.000	3.865		443.000	3.545		443.000	3.519		443.000	3.817		443.000	3.817							443.000	4.116		443.000	4.034		443.000	3.722		443.000	4.442		443.000	3.768
	443.500	3.696		443.500	3.770		443.500	3.574		443.500	3.746		443.500	3.707		443.500	3.707							443.500	4.220		443.500	3.700		443.500	3.913		443.500	4.601		443.500	3.784
	444.000	3.603		444.000	3.727		444.000	3.791		444.000	3.713		444.000	3.809		444.000	3.809							444.000	4.080		444.000	4.169		444.000	4.022		444.000	4.998		444.000	3.822
	444.500	3.624		444.500	3.280		444.500	3.809		444.500	3.824		444.500	4.036		444.500	4.036							444.500	3.869		444.500	4.322		444.500	3.926		444.500	4.717		444.500	3.703
	445.000	3.724		445.000	3.776		445.000	3.726		445.000	3.937		445.000	3.437		445.000	3.437							445.000	5.480		445.000	4.935		445.000	3.324		445.000	4.717		445.000	3.662
	445.500	3.659		445.500	3.813		445.500	4.012		445.500	4.001		445.500	3.558		445.500	3.558							445.500	4.346		445.500	4.230		445.500	3.596		445.500	10.149		445.500	3.876
	446.000	3.982		446.000	3.537		446.000	3.924		446.000	3.775		446.000	3.541		446.000	3.541							446.000	3.834		446.000	4.667		446.000	3.985		446.000	5.573		446.000	3.458
	446.500	3.437		446.500	3.750		446.500	3.561		446.500	3.362		446.500	3.868		446.500	3.868							446.500	6.096		446.500	4.481		446.500	3.874		446.500	5.752		446.500	3.787
	447.000	3.746		447.000	3.848		447.000	3.544		447.000	3.652		447.000	3.738		447.000	3.738							447.000	5.680		447.000	4.438		447.000	3.458		447.000	5.141		447.000	3.829
	447.500	3.569		447.500	3.923		447.500	3.776		447.500	3.931		447.500	3.635		447.500	3.635							447.500	4.456		447.500	7.342		447.500	4.122		447.500	7.988		447.500	4.011
	448.000	3.718		448.000	3.766		448.000	3.586		448.000	3.669		448.000	3.992		448.000	3.992							448.000	7.167		448.000	5.073		448.000	3.975		448.000	7.201		448.000	4.017
	448.500	3.722		448.500	3.822		448.500	3.444		448.500	3.619		448.500	3.854		448.500	3.854							448.500	9.102		448.500	4.497		448.500	3.612		448.500	11.116		448.500	3.828
	449.000	3.864		449.000	3.442		449.000	3.689		449.000	3.689		449.000	3.724		449.000	3.724							449.000	6.347		449.000	4.367		449.000	3.681		449.000	7.420		449.000	3.976
	449.500	3.567		449.500	3.552		449.500	3.623		449.500	3.499		449.500	3.656		449.500	3.656							449.500	6.282		449.500	4.464		449.500	3.820		449.500	7.695		449.500	4.071
	450.000	3.787		450.000	3.655		450.000	3.544		450.000	3.847		450.000	3.774		450.000	3.774							450.000	4.853		450.000	4.876		450.000	3.946		450.000	5.860		450.000	3.659
	450.500	3.724		450.500	3.582		450.500	3.259		450.500	3.526		450.500	3.722		450.500	3.722							450.500	5.220		450.500	4.868		450.500	3.571		450.500	5.368		450.500	4.394
	451.000	3.445		451.000	3.635		451.000	3.606		451.000	3.833		451.000	3.601		451.000	3.601							451.000	4.130		451.000	3.941		451.000	4.130		451.000	5.167		451.000	4.085
	451.500	3.761		451.500	3.663		451.500	3.583		451.500	3.557		451.500	3.872		451.500	3.872							451.500	11.400		451.500	4.243		451.500	3.734		451.500	8.232		451.500	3.528
	452.000	3.844		452.000	3.842		452.000	3.476		452.000	3.625		452.000	3.883		452.000	3.883							452.000	11.830		452.000	4.240		452.000	3.826		452.000	8.999		452.000	3.176
	452.500	3.654		452.500	3.396		452.500	3.743		452.500	3.657		452.500	3.536		452.500	3.536							452.500	12.960		452.500	4.006		452.500	3.833		452.500	8.508		452.500	3.607
	453.000	3.909		453.000	3.678		453.000	3.932		453.000	3.883		453.000	3.693		453.000	3.693							453.000	12.150		453.000	4.360		453.000	3.612		453.000	5.682		453.000	3.652
	453.500	3.662		453.500	3.739		453.500	3.727		453.500	3.684		453.500	3.895		453.500	3.895							453.500	12.071		453.500	4.834		453.500	3.624		453.500	9.020		453.500	3.253
	454.000	3.552		454.000	3.923		454.000	3.801		454.000	3.603		454.000	3.807		454.000	3.807							454.000	8.806		454.000	4.259		454.000	3.662		454.000	7.475		454.000	3.937
	454.500	3.607		454.500	3.766		454.500	3.600		454.500	3.685		454.500	3.338		454.500	3.338							454.500	9.205		454.500	4.514		454.500	3.848		454.500	9.764		454.500	3.718
	455.000	3.574		455.000	3.669		455.000	3.410		455.000	3.906		455.000	3.669		455.000	3.669							455.000	5.166		455.000	4.006		455.000	4.001		455.000	11.800		455.000	3.904
	455.500	3.583		455.500	3.454		455.500	3.593		455.500	3.915		455.500	3.712		455.500	3.712							455.500	8.247		455.500	4.478		455.500	3.657		455.500	8.088		455.500	3.792
	456.000	3.523		456.000	3.626		456.000	3.818		456.000	3.711		456.000	3.419		456.000	3.419							456.000	11.057		456.000	4.348		456.000	4.001		456.000	9.298		456.000	3.466
	456.500	3.775		456.500	3.797		456.500	3.585		456.500	3.326		456.500	3.734		456.500	3.734							456.500	10.104		456.500	4.878		456.500	3.612		456.500	9.459		456.500	3.926
	457.000	3.653		457.000	3.437		457.000	3.685		457.000	3.713		457.000	3.567		457.000	3.567							457.000	5.120		457.000	4.604		457.000	3.552		457.000	12.301		457.000	3.647
	457.500	3.915		457.500	3.805		457.500	3.817		457.500	3.957		457.500	3.791		457.500	3.791							457.500	4.999		457.500	4.649		457.500	3.766		457.500	10.002		457.500	3.981
	458.000	3.790		458.000	3.809		458.000	3.739		458.000	3.680		458.000	3.975		458.000	3.975							458.000	5.149		458.000	4.121		458.000	3.957		458.000	9.851		458.000	3.937
	458.500	3.734		458.500	3.534		458.500	3.557		458.500	3.728		458.500	3.787		458.500	3.787							458.500	9.260		458.500	4.320		458.500	3.776		458.500	11.319		458.500	3.639
	459.000	3.824		459.000	3.906		459.000	4.009		459.000	3.854		459.000	3.426		459.000	3.426							459.000	5.175		459.000	5.433		459.000	3.848		459.000	7.151		459.000	3.801
	459.500	3.775		459.500	3.841		459.500	3.754		459.500	3.537		459.500	3.822		459.500	3.822							459.500	4.721		459.500	4.280		459.500	3.895		459.500	5.002		459.500	3.923
	460.000	3.540		460.000	3.796		460.000	3.667		460.000	3.670		460.000	3.834		460.000	3.834							460.000	4.502		460.000	4.130		460.000	3.886		460.000	5.164		460.000	4.061
	460.500	3.961		460.500	3.696		460.500	3.413		460.500	3.681		460.500	3.672		460.500	3.672							460.500	8.451		460.500	4.436		460.500	3.755		460.500	4.532		460.500	3.739
	461.000	3.776		461.000	3.615		461.000	3.545		461.000	3.754		461.000	3.607		461.000	3.607							461.000	14.146		461.000	6.772		461.000	3.537		461.000	4.593		461.000	3.767
	461.500	3.624		461.500	3.723		461.500	3.764		461.500	3.722		461.500	3.750		461.500	3.750							461.500	12.005		461.500	4.727		461.500	3.673		461.500	3.945		461.500	4.150
	462.000	3.625		462.000	3.648		462.000	3.782		462.000	3.403		462.000	3.750		462.000	3.750							462.000	9.248		462.000	4.565		462.000	3.828		462.000	6.230		462.000	3.986
	462.500	3.865		462.500	3.640		462.500	3.766		462.500	3.811		462.500	3.956		462.500	3.956							462.500	9.515		462.500	4.549		462.500	3.952		462.500	8.677		462.500	4.037
	463.000	3.574		463.000	3.540		463.000	3.557		463.000	3.830		463.000	3.489		463.000	3.489							463.000	11.978		463.000	4.208		463.000	3.929		463.000	8.325		463.000	3.982
	463.500	3.980		463.500	3.778		463.500	3.829		463.500	3.663		463.500	3.691		463.500	3.691							463.500	11.772		463.500	4.011		463.500	3.693		463.500	5.243		463.500	3.952
	464.000	3.350		464.000	3.506		464.000	3.828		464.000	3.951		464.000	3.967		464.000	3.967							464.000	10.491		464.000	4.011		464.000	3.114		464.000	10.538		464.000	3.805
	464.500	3.630		464.500	3.568		464.500	3.854		464.500	3.378		464.500	3.784		464.500	3.784							464.500	4.596		464.500	4.546		464.500	3.557		464.500	10.100		464.500	3.900
	465.000	3.586		465.000	3.791		465.000	3.701		465.000	3.800		465.000	3.523		465.000	3.523							465.000	5.681		465.000	4.280		465.000	3.586		465.000	10.322		465.000	4.148
	465.500	3.992		465.500	3.713		465.500	3.807		465.500	3.571		465.500	3.727		465.500	3.727							465.500	7.966		465.500	4.761		465.500	3.510		465.500	9.654		465.500	3.677
	466.000	3.713		466.000	3.785		466.000	3.833		466.000	3.701		466.000	3.538		466.000	3.538							466.000	7.056		466.000	4.091		466.000	3.775		466.000	12.959		466.000	3.936
	466.500	3.670		466.500	3.625		466.500	3.888		466.500	3.743		466.500	3.906		466.500	3.906							466.500	7.471		466.500	4.207		466.500	3.797		466.500	13.487		466.500	3.701
	467.000	3.598		467.000	3.791		467.000	3.982		467.000	3.732		467.000	3.711		467.000	3.711							467.000	12.100		467.000	3.922		467.000	3.619		467.000	15.050		467.000	3.795
	467.500	3.493		467.500	3.567		467.500	3.594		467.500	3.834		467.500	3.931		467.500	3.931							467.500	11.159		467.500	3.912		467.500	3.780		467.500	10.866		467.500	3.507
	468.000	3.924		468.000	3.820		468.000	3.640		468.000	3.585		468.000	3.626		468.000	3.626							468.000	14.501		468.000	4.378		468.000	3.977		468.000	13.592		468.000	3.489
	468.500	3.419		468.500	3.766		468.500	3.592		468.500	3.795		468.500	3.950		468.500	3.950							468.500	15.434		468.500	4.042		468.500	3.450		468.500	12.104		468.500	3.493
	469.000	3.701		469.000	3.641		469.000	3.796		469.000	3.454		469.000	3.618		469.000	3.618							469.000	11.320		469.000	3.625		469.000	3.536		469.000	13.719		469.000	3.707
	469.500	3.659		469.500	3.722		469.500	3.344		469.500	3.865		469.500	3.625		469.500	3.625							469.500	13.267		469.500	4.218		469.500	3.597		469.500	11.086		469.500	3.568
	470.000	3.850		470.000	3.776		470.000	3.873		470.000	3.677		470.000	3.647		470.000	3.647							470.000	12.959		470.000	4.202		470.000	3.636		470.000	9.578		470.000	3.738
	470.500	3.558		470.500	3.678		470.500	3.648		470.500	3.926		470.500	3.778		470.500	3.778							470.500	9.058		470.500	3.986		470.500	3.780		470.500	8.159		470.500	3.493
	471.000	3.807		471.000	3.564		471.000	3.813		471.000	3.829		471.000	3.976		471.000	3.976							471.000	15.326		471.000	4.346		471.000	3.540		471.000	12.275		471.000	3.657
	471.500	3.586		471.500	3.755		471.500	3.628		471.500	3.760		471.500	3.650		471.500	3.650							471.500	12.941		471.500	4.346		471.500	3.746		471.500	9.321		471.500	3.624
	472.000	3.557		472.000	3.693		472.000	3.696		472.000	3.915		472.000	3.575		472.000	3.575							472.000	16.038		472.000	4.597		472.000	3.574		472.000	16.573		472.000	3.848
	472.500	3.976		472.500	4.002		472.500	3.759		472.500	3.689		472.500	3.780		472.500	3.780							472.500	19.528		472.500	4.268		472.500	3.879		472.500	14.639		472.500	3.775
	473.000	3.861		473.000	4.056		473.000	3.735		473.000	3.738		473.000	3.597		473.000	3.597							473.000	10.247		473.000	4.411		473.000	3.982		473.000	14.354		473.000	3.567
	473.500	3.552		473.500	3.607		473.500	3.511		473.500	3.750		473.500	3.681		473.500	3.681							473.500	12.981		473.500	4.198		473.500	3.967		473.500	17.686		473.500	3.946
	474.000	3.763		474.000	3.625		474.000	3.743		474.000	3.514		474.000	3.766		474.000	3.766							474.000	16.523		474.000	4.240		474.000	3.926		474.000	10.343		474.000	3.780
	474.500	3.586		474.500	3.619		474.500	3.796		474.500	3.750		474.500	3.693		474.500	3.693							474.500	14.045		474.500	4.264		474.500	3.390		474.500	11.142		474.500	3.795
	475.000	3.625		475.000	3.652		475.000	3.705		475.000	3.742		475.000	3.722		475.000	3.722							475.000	13.723		475.000	4.189		475.000	3.966		475.000	9.722		475.000	3.437
	475.500	3.859		475.500	3.646		475.500	3.817		475.500	3.585		475.500	3.799		475.500	3.799							475.500	8.927		475.500	3.722		475.500	3.510		475.500	15.780		475.500	3.557
	476.000	3.860		476.000	3.569		476.000	3.817		476.000	3.523		476.000	3.851		476.000	3.851							476.000	9.023		476.000	4.343		476.000	3.752		476.000	7.611		476.000	3.612
	476.500	3.785		476.500	3.548		476.500	3.720		476.500	3.817		476.500	3.865		476.500	3.865							476.500	10.637		476.500	4.329		476.500	3.528		476.500	9.758		476.500	3.734
	477.000	3.848		477.000	3.727		477.000	3.557		477.000	3.701		477.000	3.820		477.000	3.820							477.000	5.680		477.000	4.012		477.000	3.736		477.000	16.676		477.000	3.477
	477.500	3.964		477.500	3.625		477.500	3.667		477.500	3.480		477.500	3.931		477.500	3.931							477.500	11.337		477.500	4.073		477.500	3.711		477.500	12.731		477.500	3.662
	478.000	3.822		478.000	3.784		478.000	3.480		478.000	3.812		478.000	3.966		478.000	3.966							478.000	12.674		478.000	3.937		478.000	3.797		478.000	17.156		478.000	3.750
	478.500	3.699		478.500	3.764		478.500	3.528		478.500	3.813		478.500	3.612		478.500	3.612							478.500	13.850		478.500	3.966		478.500	3.541		478.500	17.459		478.500	3.743
	479.000	3.700		479.000	3.607		479.000	3.514		479.000	3.818		479.000	3.647		479.000	3.647							479.000	17.392		479.000	4.215		479.000	3.636		479.000	13.429		479.000	3.490
	479.500	3.811		479.500	3.650		479.500	3.677		479.500	3.630		479.500	3.557		479.500	3.557							479.500	15.477		479.500	4.105		479.500	3.669		479.500	17.589		479.500	3.775
	480.000	3.701		480.000	3.574		480.000	3.611		480.000	3.629		480.000	3.651		480.000	3.651							480.000	17.073		480.000	4.310		480.000	3.734		480.000	14.834		480.000	3.689
	480.500	3.536		480.500	3.597		480.500	3.807		480.500	3.946		480.500	3.890		480.500	3.890							480.500	19.808		480.500	3.841		480.500	3.923		480.500	8.531		480.500	3.484
	481.000	3.915		481.000	3.739		481.000	3.868		481.000	3.822		481.000	3.910		481.000	3.910							481.000	19.231		481.000	3.926		481.000	3.499		481.000	13.476		481.000	3.754
	481.500	3.771		481.500	3.480		481.500	3.699		481.500	3.776		481.500	3.655		481.500	3.655							481.500	18.769		481.500	4.170		481.500	3.695		481.500	18.002		481.500	3.711
	482.000	3.785		482.000	3.859		482.000	3.513		482.000	3.557		482.000	4.010		482.000	4.010							482.000	18.411		482.000	4.083		482.000	3.601		482.000	15.441		482.000	3.455
	482.500	3.750		482.500	3.754		482.500	3.639		482.500	3.659		482.500	3.410		482.500	3.410							482.500	16.354		482.500	4.047		482.500	3.792		482.500	10.045		482.500	3.625
	483.000	3.569		483.000	3.628		483.000	3.838		483.000	3.937		483.000	3.265		483.000	3.265							483.000	16.850		483.000	4.291		483.000	3.711		483.000	12.398		483.000	3.601
	483.500	3.583		483.500	3.484		483.500	3.647		483.500	3.696		483.500	3.864		483.500	3.864							483.500	11.822		483.500	4.587		483.500	3.689		483.500	5.430		483.500	4.022
	484.000	3.674		484.000	3.429		484.000	3.444		484.000	3.691		484.000	3.253		484.000	3.253							484.000	13.995		484.000	4.305		484.000	3.524		484.000	4.780		484.000	3.410
	484.500	3.680		484.500	3.437		484.500	3.913		484.500	3.834		484.500	3.869		484.500	3.869							484.500	16.924		484.500	4.239		484.500	3.848		484.500	8.389		484.500	3.669
	485.000	3.807		485.000	3.780		485.000	3.674		485.000	3.775		485.000	3.674		485.000	3.674							485.000	19.198		485.000	6.294		485.000	3.844		485.000	5.524		485.000	3.663
	485.500	3.770		485.500	3.434		485.500	3.471		485.500	3.596		485.500	3.922		485.500	3.922							485.500	12.113		485.500	4.411		485.500	3.680		485.500	4.986		485.500	3.640
	486.000	3.842		486.000	3.659		486.000	3.507		486.000	3.283		486.000	3.500		486.000	3.500							486.000	10.341		486.000	4.244		486.000	3.537		486.000	4.428		486.000	3.792
	486.500	3.850		486.500	3.558		486.500	3.625		486.500	3.606		486.500	3.776		486.500	3.776							486.500	10.849		486.500	4.273		486.500	3.506		486.500	5.263		486.500	3.865
	487.000	3.689		487.000	3.466		487.000	3.934		487.000	3.511		487.000	3.442		487.000	3.442							487.000	14.411		487.000	4.406		487.000	3.536		487.000	5.408		487.000	3.673
	487.500	3.537		487.500	3.356		487.500	3.950		487.500	3.600		487.500	3.743		487.500	3.743							487.500	11.086		487.500	4.916		487.500	3.277		487.500	4.090		487.500	3.807
	488.000	3.734		488.000	3.641		488.000	3.573		488.000	3.937		488.000	3.601		488.000	3.601							488.000	16.359		488.000	4.688		488.000	3.782		488.000	6.179		488.000	3.674
	488.500	3.760		488.500	3.778		488.500	4.014		488.500	3.813		488.500	3.754		488.500	3.754							488.500	15.474		488.500	8.603		488.500	3.848		488.500	6.866		488.500	3.480
	489.000	3.900		489.000	3.818		489.000	3.848		489.000	3.628		489.000	3.461		489.000	3.461							489.000	14.379		489.000	6.424		489.000	3.971		489.000	10.612		489.000	3.912
	489.500	3.859		489.500	3.701		489.500	3.596		489.500	3.842		489.500	3.625		489.500	3.625							489.500	12.686		489.500	11.476		489.500	3.450		489.500	14.872		489.500	3.701
	490.000	3.850		490.000	3.685		490.000	3.872		490.000	3.712		490.000	3.795		490.000	3.795							490.000	14.349		490.000	13.730		490.000	3.674		490.000	17.859		490.000	3.950
	490.500	3.770		490.500	3.910		490.500	3.608		490.500	3.838		490.500	3.557		490.500	3.557							490.500	17.860		490.500	9.682		490.500	3.766		490.500	14.603		490.500	3.727
	491.000	3.696		491.000	3.533		491.000	3.579		491.000	3.674		491.000	3.754		491.000	3.754							491.000	14.688		491.000	11.614		491.000	3.833		491.000	14.953		491.000	3.834
	491.500	3.528		491.500	3.510		491.500	3.584		491.500	3.711		491.500	3.807		491.500	3.807							491.500	15.590		491.500	12.544		491.500	3.628		491.500	17.369		491.500	3.822
	492.000	3.493		492.000	3.501		492.000	3.538		492.000	3.419		492.000	3.413		492.000	3.413							492.000	17.201		492.000	11.964		492.000	3.701		492.000	14.177		492.000	3.910
	492.500	3.648		492.500	3.652		492.500	3.851		492.500	3.494		492.500	3.669		492.500	3.669							492.500	18.346		492.500	17.107		492.500	3.673		492.500	15.997		492.500	3.829
	493.000	3.703		493.000	3.378		493.000	3.691		493.000	3.844		493.000	3.734		493.000	3.734							493.000	13.939		493.000	11.100		493.000	3.407		493.000	14.917		493.000	3.728
	493.500	3.503		493.500	3.785		493.500	3.681		493.500	3.722		493.500	3.673		493.500	3.673							493.500	9.075		493.500	4.928		493.500	3.636		493.500	8.726		493.500	3.933
	494.000	3.766		494.000	3.750		494.000	3.770		494.000	3.618		494.000	3.888		494.000	3.888							494.000	4.201		494.000	13.699		494.000	3.471		494.000	10.263		494.000	3.865
	494.500	3.713		494.500	3.859		494.500	3.937		494.500	3.363		494.500	3.678		494.500	3.678							494.500	4.566		494.500	13.622		494.500	3.673		494.500	9.300		494.500	4.061
	495.000	3.749		495.000	3.732		495.000	3.797		495.000	3.713		495.000	3.569		495.000	3.569							495.000	7.108		495.000	17.554		495.000	3.842		495.000	8.665		495.000	4.011
	495.500	3.696		495.500	3.689		495.500	3.917		495.500	3.809		495.500	3.667		495.500	3.667							495.500	7.075		495.500	16.489		495.500	3.861		495.500	9.356		495.500	3.776
	496.000	3.662		496.000	3.607		496.000	3.700		496.000	3.624		496.000	3.990		496.000	3.990							496.000	12.618		496.000	15.954		496.000	3.571		496.000	3.885		496.000	3.534
	496.500	3.885		496.500	3.516		496.500	3.575		496.500	3.860		496.500	3.743		496.500	3.743							496.500	6.712		496.500	15.613		496.500	3.945		496.500	7.741		496.500	3.910
	497.000	3.895		497.000	3.713		497.000	3.579		497.000	3.626		497.000	3.847		497.000	3.847							497.000	5.376		497.000	13.313		497.000	3.590		497.000	4.956		497.000	3.787
	497.500	3.635		497.500	3.558		497.500	3.596		497.500	3.945		497.500	3.590		497.500	3.590							497.500	4.352		497.500	15.630		497.500	3.558		497.500	4.347		497.500	3.695
	498.000	3.689		498.000	3.766		498.000	3.975		498.000	3.806		498.000	3.607		498.000	3.607							498.000	4.132		498.000	17.616		498.000	3.957		498.000	4.283		498.000	3.592
	498.500	3.738		498.500	3.434		498.500	3.314		498.500	3.658		498.500	3.891		498.500	3.891							498.500	4.751		498.500	15.414		498.500	3.957		498.500	4.440		498.500	3.426
	499.000	3.917		499.000	3.834		499.000	3.479		499.000	3.434		499.000	3.756		499.000	3.756							499.000	4.415		499.000	14.978		499.000	3.754		499.000	4.015		499.000	3.647
	499.500	3.552		499.500	3.755		499.500	3.817		499.500	3.961		499.500	3.869		499.500	3.869							499.500	4.345		499.500	13.983		499.500	3.813		499.500	4.657		499.500	3.454
	500.000	3.466		500.000	3.865		500.000	3.601		500.000	3.326		500.000	3.821		500.000	3.821							500.000	4.357		500.000	9.787		500.000	3.728		500.000	5.661		500.000	3.748
	500.500	3.415		500.500	3.693		500.500	3.722		500.500	3.409		500.500	3.905		500.500	3.905							500.500	4.497		500.500	11.707		500.500	3.848		500.500	3.957		500.500	3.537
	501.000	3.567		501.000	3.768		501.000	3.661		501.000	3.778		501.000	3.834		501.000	3.834							501.000	4.802		501.000	12.928		501.000	3.569		501.000	4.295		501.000	3.913
	501.500	3.470		501.500	3.426		501.500	3.703		501.500	3.833		501.500	3.736		501.500	3.736							501.500	4.198		501.500	13.471		501.500	3.625		501.500	5.066		501.500	3.713
	502.000	3.718		502.000	3.829		502.000	3.732		502.000	3.915		502.000	3.972		502.000	3.972							502.000	4.240		502.000	12.953		502.000	3.824		502.000	4.514		502.000	3.820
	502.500	3.829		502.500	3.785		502.500	3.691		502.500	3.800		502.500	3.596		502.500	3.596							502.500	3.942		502.500	11.691		502.500	3.885		502.500	5.292		502.500	3.592
	503.000	3.693		503.000	3.834		503.000	3.705		503.000	3.639		503.000	3.574		503.000	3.574							503.000	4.329		503.000	15.372		503.000	3.854		503.000	11.344		503.000	3.635
	503.500	3.886		503.500	3.748		503.500	3.501		503.500	3.571		503.500	3.579		503.500	3.579							503.500	6.692		503.500	12.430		503.500	3.813		503.500	5.993		503.500	3.736
	504.000	3.586		504.000	4.115		504.000	3.586		504.000	3.450		504.000	3.359		504.000	3.359							504.000	4.066		504.000	16.246		504.000	3.693		504.000	18.250		504.000	4.044
	504.500	3.479		504.500	3.718		504.500	3.589		504.500	3.619		504.500	3.506		504.500	3.506							504.500	4.212		504.500	10.913		504.500	3.614		504.500	15.309		504.500	3.437
	505.000	3.541		505.000	3.964		505.000	3.693		505.000	3.640		505.000	3.841		505.000	3.841							505.000	4.221		505.000	5.720		505.000	3.843		505.000	9.866		505.000	3.796
	505.500	3.771		505.500	3.792		505.500	3.466		505.500	3.834		505.500	3.754		505.500	3.754							505.500	5.251		505.500	10.269		505.500	3.711		505.500	6.549		505.500	3.378
	506.000	3.803		506.000	3.917		506.000	3.641		506.000	3.934		506.000	3.606		506.000	3.606							506.000	5.458		506.000	10.900		506.000	3.739		506.000	4.378		506.000	3.655
	506.500	3.663		506.500	3.450		506.500	3.684		506.500	3.635		506.500	3.604		506.500	3.604							506.500	5.624		506.500	13.491		506.500	3.984		506.500	3.904		506.500	3.514
	507.000	3.641		507.000	3.868		507.000	3.732		507.000	3.253		507.000	3.629		507.000	3.629							507.000	7.923		507.000	15.226		507.000	3.614		507.000	4.785		507.000	3.817
	507.500	3.695		507.500	3.865		507.500	3.709		507.500	3.754		507.500	3.808		507.500	3.808							507.500	15.678		507.500	18.148		507.500	3.682		507.500	4.047		507.500	3.641
	508.000	3.854		508.000	3.681		508.000	3.567		508.000	3.707		508.000	3.946		508.000	3.946							508.000	9.882		508.000	14.886		508.000	3.641		508.000	3.982		508.000	3.397
	508.500	3.912		508.500	3.759		508.500	3.677		508.500	3.415		508.500	3.646		508.500	3.646							508.500	4.663		508.500	13.429		508.500	3.689		508.500	3.490		508.500	3.670
	509.000	3.829		509.000	3.673		509.000	3.544		509.000	3.833		509.000	3.813		509.000	3.813							509.000	14.086		509.000	9.688		509.000	3.913		509.000	4.306		509.000	3.906
	509.500	3.336		509.500	3.947		509.500	3.657		509.500	3.651		509.500	3.874		509.500	3.874							509.500	9.805		509.500	4.999		509.500	3.782		509.500	4.080		509.500	3.483
	510.000	3.476		510.000	3.586		510.000	3.489		510.000	3.461		510.000	3.852		510.000	3.852							510.000	8.175		510.000	9.350		510.000	3.962		510.000	4.627		510.000	3.677
	510.500	3.583		510.500	3.821		510.500	3.603		510.500	3.752		510.500	3.673		510.500	3.673							510.500	7.051		510.500	11.459		510.500	3.817		510.500	3.987		510.500	3.829
	511.000	3.758		511.000	3.766		511.000	3.655		511.000	3.818		511.000	3.950		511.000	3.950							511.000	11.911		511.000	5.744		511.000	3.715		511.000	4.067		511.000	3.434
	511.500	3.637		511.500	3.618		511.500	3.635		511.500	3.774		511.500	3.519		511.500	3.519							511.500	12.329		511.500	10.096		511.500	3.640		511.500	3.817		511.500	3.366
	512.000	3.693		512.000	3.778		512.000	3.946		512.000	3.597		512.000	3.457		512.000	3.457							512.000	5.335		512.000	14.401		512.000	3.516		512.000	3.901		512.000	3.607
	512.500	3.689		512.500	3.562		512.500	3.513		512.500	3.607		512.500	3.523		512.500	3.523							512.500	4.535		512.500	15.207		512.500	3.415		512.500	3.941		512.500	3.903
	513.000	3.536		513.000	3.597		513.000	3.579		513.000	3.505		513.000	3.471		513.000	3.471							513.000	4.593		513.000	12.846		513.000	3.541		513.000	4.037		513.000	3.807
	513.500	4.030		513.500	3.561		513.500	3.689		513.500	3.803		513.500	3.603		513.500	3.603							513.500	4.432		513.500	9.262		513.500	3.501		513.500	3.826		513.500	3.277
	514.000	3.646		514.000	3.561		514.000	3.752		514.000	3.615		514.000	3.816		514.000	3.816							514.000	4.361		514.000	11.709		514.000	3.833		514.000	3.922		514.000	3.501
	514.500	3.662		514.500	3.854		514.500	3.834		514.500	3.775		514.500	3.473		514.500	3.473							514.500	4.374		514.500	13.521		514.500	3.693		514.500	3.951		514.500	3.743
	515.000	3.990		515.000	3.896		515.000	3.854		515.000	3.624		515.000	3.673		515.000	3.673							515.000	4.293		515.000	16.251		515.000	3.629		515.000	3.727		515.000	3.496
	515.500	3.809		515.500	3.557		515.500	3.657		515.500	3.348		515.500	3.641		515.500	3.641							515.500	8.881		515.500	15.338		515.500	3.803		515.500	4.334		515.500	3.732
	516.000	3.718		516.000	3.807		516.000	3.748		516.000	3.803		516.000	3.922		516.000	3.922							516.000	4.423		516.000	13.646		516.000	3.477		516.000	4.063		516.000	4.076
	516.500	3.760		516.500	3.707		516.500	3.750		516.500	3.722		516.500	3.724		516.500	3.724							516.500	5.224		516.500	16.613		516.500	3.674		516.500	3.931		516.500	3.612
	517.000	3.448		517.000	3.691		517.000	3.681		517.000	3.848		517.000	3.811		517.000	3.811							517.000	4.973		517.000	17.107		517.000	3.964		517.000	3.950		517.000	3.555
	517.500	3.738		517.500	3.722		517.500	3.489		517.500	3.544		517.500	3.818		517.500	3.818							517.500	8.001		517.500	8.824		517.500	3.153		517.500	3.743		517.500	3.657
	518.000	3.245		518.000	3.434		518.000	3.860		518.000	3.967		518.000	3.619		518.000	3.619							518.000	9.417		518.000	14.515		518.000	3.851		518.000	3.855		518.000	3.615
	518.500	3.712		518.500	3.766		518.500	3.864		518.500	3.967		518.500	4.006		518.500	4.006							518.500	8.142		518.500	11.277		518.500	3.596		518.500	3.557		518.500	3.936
	519.000	3.727		519.000	3.618		519.000	3.811		519.000	3.879		519.000	3.820		519.000	3.820							519.000	7.562		519.000	18.615		519.000	3.657		519.000	4.016		519.000	3.432
	519.500	3.842		519.500	3.413		519.500	3.663		519.500	3.768		519.500	3.685		519.500	3.685							519.500	5.704		519.500	13.716		519.500	3.558		519.500	3.720		519.500	3.785
	520.000	3.586		520.000	3.320		520.000	3.722		520.000	3.557		520.000	3.891		520.000	3.891							520.000	4.826		520.000	12.140		520.000	3.640		520.000	3.828		520.000	3.722
	520.500	3.658		520.500	3.624		520.500	3.528		520.500	3.546		520.500	3.558		520.500	3.558							520.500	6.917		520.500	9.821		520.500	3.619		520.500	3.852		520.500	3.910
	521.000	3.803		521.000	3.950		521.000	3.570		521.000	3.457		521.000	3.647		521.000	3.647							521.000	5.759		521.000	8.488		521.000	3.874		521.000	4.050		521.000	3.673
	521.500	3.739		521.500	3.685		521.500	3.689		521.500	3.615		521.500	3.864		521.500	3.864							521.500	11.240		521.500	12.045		521.500	3.680		521.500	3.536		521.500	3.782
	522.000	3.615		522.000	3.774		522.000	3.637		522.000	3.906		522.000	3.360		522.000	3.360							522.000	6.981		522.000	8.096		522.000	3.519		522.000	3.844		522.000	3.552
	522.500	3.461		522.500	3.750		522.500	3.612		522.500	3.635		522.500	3.801		522.500	3.801							522.500	6.719		522.500	13.998		522.500	3.593		522.500	3.860		522.500	3.920
	523.000	3.624		523.000	3.586		523.000	3.828		523.000	3.590		523.000	3.874		523.000	3.874							523.000	12.626		523.000	12.923		523.000	3.689		523.000	3.625		523.000	3.910
	523.500	3.514		523.500	3.646		523.500	3.640		523.500	3.250		523.500	3.797		523.500	3.797							523.500	11.161		523.500	9.298		523.500	3.826		523.500	3.722		523.500	3.833
	524.000	3.597		524.000	3.640		524.000	3.791		524.000	3.803		524.000	3.787		524.000	3.787							524.000	10.127		524.000	11.941		524.000	3.922		524.000	3.674		524.000	3.868
	524.500	3.750		524.500	4.024		524.500	3.484		524.500	3.674		524.500	3.536		524.500	3.536							524.500	13.333		524.500	11.996		524.500	3.691		524.500	3.739		524.500	3.830
	525.000	3.652		525.000	3.760		525.000	3.770		525.000	3.583		525.000	3.685		525.000	3.685							525.000	10.216		525.000	12.081		525.000	3.641		525.000	3.726		525.000	3.910
	525.500	3.906		525.500	3.778		525.500	3.548		525.500	3.619		525.500	4.061		525.500	4.061							525.500	8.737		525.500	15.036		525.500	3.673		525.500	3.828		525.500	3.667
	526.000	3.722		526.000	3.670		526.000	3.699		526.000	3.750		526.000	3.685		526.000	3.685							526.000	7.760		526.000	14.066		526.000	3.758		526.000	3.974		526.000	3.951
	526.500	3.560		526.500	3.685		526.500	3.564		526.500	3.326		526.500	3.536		526.500	3.536							526.500	4.772		526.500	8.338		526.500	3.625		526.500	4.026		526.500	3.906
	527.000	3.785		527.000	3.743		527.000	3.624		527.000	3.678		527.000	3.713		527.000	3.713							527.000	5.945		527.000	10.068		527.000	3.648		527.000	3.936		527.000	3.528
	527.500	3.548		527.500	3.764		527.500	3.776		527.500	3.652		527.500	3.892		527.500	3.892							527.500	8.008		527.500	17.440		527.500	3.986		527.500	3.723		527.500	3.800
	528.000	3.689		528.000	3.641		528.000	3.791		528.000	3.865		528.000	3.727		528.000	3.727							528.000	4.419		528.000	15.292		528.000	3.744		528.000	3.771		528.000	3.596
	528.500	3.586		528.500	3.673		528.500	3.544		528.500	3.562		528.500	3.770		528.500	3.770							528.500	5.022		528.500	14.339		528.500	3.561		528.500	3.514		528.500	3.635
	529.000	3.540		529.000	3.500		529.000	3.619		529.000	3.778		529.000	3.770		529.000	3.770							529.000	4.512		529.000	16.699		529.000	3.700		529.000	3.746		529.000	3.834
	529.500	3.625		529.500	3.658		529.500	3.564		529.500	3.722		529.500	3.901		529.500	3.901							529.500	4.599		529.500	17.066		529.500	3.434		529.500	3.738		529.500	3.718
	530.000	3.770		530.000	3.943		530.000	4.079		530.000	4.022		530.000	3.723		530.000	3.723							530.000	5.251		530.000	15.859		530.000	3.658		530.000	4.135		530.000	3.977
	530.500	3.693		530.500	3.327		530.500	3.520		530.500	3.646		530.500	3.557		530.500	3.557							530.500	6.643		530.500	15.789		530.500	3.778		530.500	3.362		530.500	3.537
	531.000	3.705		531.000	3.945		531.000	3.594		531.000	3.647		531.000	3.734		531.000	3.734							531.000	3.910		531.000	8.440		531.000	4.001		531.000	3.865		531.000	3.707
	531.500	3.490		531.500	3.691		531.500	3.809		531.500	3.500		531.500	3.574		531.500	3.574							531.500	5.441		531.500	7.543		531.500	3.611		531.500	3.839		531.500	3.829
	532.000	3.426		532.000	3.607		532.000	3.766		532.000	3.477		532.000	3.625		532.000	3.625							532.000	6.613		532.000	12.478		532.000	3.890		532.000	3.778		532.000	3.431
	532.500	3.557		532.500	3.705		532.500	3.670		532.500	3.716		532.500	3.514		532.500	3.514							532.500	7.653		532.500	14.842		532.500	3.770		532.500	3.739		532.500	3.696
	533.000	3.339		533.000	3.682		533.000	3.663		533.000	4.022		533.000	3.536		533.000	3.536							533.000	9.270		533.000	9.455		533.000	3.869		533.000	3.748		533.000	3.669
	533.500	3.718		533.500	3.536		533.500	3.471		533.500	3.829		533.500	4.010		533.500	4.010							533.500	12.622		533.500	18.559		533.500	3.891		533.500	3.652		533.500	3.590
	534.000	3.787		534.000	3.506		534.000	3.671		534.000	3.820		534.000	3.800		534.000	3.800							534.000	11.266		534.000	19.338		534.000	4.076		534.000	4.012		534.000	3.699
	534.500	3.480		534.500	3.658		534.500	3.732		534.500	3.903		534.500	3.852		534.500	3.852							534.500	9.445		534.500	17.661		534.500	3.912		534.500	3.633		534.500	3.787
	535.000	3.484		535.000	3.523		535.000	3.802		535.000	3.799		535.000	3.716		535.000	3.716							535.000	8.648		535.000	15.489		535.000	3.834		535.000	3.809		535.000	3.778
	535.500	3.603		535.500	3.900		535.500	3.586		535.500	3.750		535.500	3.816		535.500	3.816							535.500	12.755		535.500	12.175		535.500	3.760		535.500	3.780		535.500	3.662
	536.000	3.629		536.000	3.891		536.000	4.001		536.000	3.813		536.000	3.618		536.000	3.618							536.000	14.923		536.000	13.454		536.000	3.869		536.000	4.148		536.000	3.582
	536.500	3.895		536.500	3.894		536.500	3.686		536.500	3.684		536.500	3.585		536.500	3.585							536.500	12.835		536.500	13.695		536.500	3.582		536.500	3.673		536.500	3.701
	537.000	3.548		537.000	3.677		537.000	3.689		537.000	3.558		537.000	3.534		537.000	3.534							537.000	12.158		537.000	14.459		537.000	3.519		537.000	3.615		537.000	3.372
	537.500	3.685		537.500	3.824		537.500	3.320		537.500	3.583		537.500	3.754		537.500	3.754							537.500	13.202		537.500	11.269		537.500	3.830		537.500	3.942		537.500	3.926
	538.000	3.590		538.000	3.732		538.000	3.670		538.000	3.809		538.000	3.843		538.000	3.843							538.000	12.051		538.000	6.281		538.000	3.886		538.000	3.768		538.000	3.499
	538.500	3.651		538.500	3.458		538.500	3.822		538.500	3.828		538.500	3.699		538.500	3.699							538.500	12.790		538.500	7.721		538.500	3.923		538.500	3.801		538.500	3.780
	539.000	3.681		539.000	3.941		539.000	3.870		539.000	3.754		539.000	3.537		539.000	3.537							539.000	17.898		539.000	7.993		539.000	3.548		539.000	3.797		539.000	3.574
	539.500	3.659		539.500	3.874		539.500	3.479		539.500	3.614		539.500	3.513		539.500	3.513							539.500	17.403		539.500	9.319		539.500	3.945		539.500	3.551		539.500	3.501
	540.000	3.629		540.000	3.718		540.000	3.766		540.000	3.445		540.000	3.662		540.000	3.662							540.000	14.404		540.000	10.556		540.000	3.569		540.000	3.822		540.000	3.646
	540.500	3.586		540.500	3.920		540.500	3.567		540.500	3.674		540.500	3.848		540.500	3.848							540.500	12.690		540.500	5.229		540.500	3.611		540.500	3.784		540.500	3.722
	541.000	3.506		541.000	3.771		541.000	3.891		541.000	3.780		541.000	3.723		541.000	3.723							541.000	7.831		541.000	8.060		541.000	3.592		541.000	3.603		541.000	3.701
	541.500	3.865		541.500	3.646		541.500	3.507		541.500	3.711		541.500	3.628		541.500	3.628							541.500	10.927		541.500	7.341		541.500	3.723		541.500	3.801		541.500	3.758
	542.000	3.718		542.000	3.758		542.000	3.468		542.000	3.896		542.000	3.526		542.000	3.526							542.000	9.665		542.000	7.864		542.000	3.796		542.000	3.674		542.000	4.114
	542.500	3.994		542.500	3.824		542.500	3.738		542.500	3.692		542.500	3.444		542.500	3.444							542.500	4.755		542.500	9.094		542.500	3.713		542.500	4.027		542.500	4.076
	543.000	3.669		543.000	3.820		543.000	3.656		543.000	3.680		543.000	3.680		543.000	3.680							543.000	7.147		543.000	7.799		543.000	4.022		543.000	3.900		543.000	3.759
	543.500	3.734		543.500	3.770		543.500	3.967		543.500	3.648		543.500	3.444		543.500	3.444							543.500	9.571		543.500	8.445		543.500	3.785		543.500	3.590		543.500	3.738
	544.000	3.673		544.000	3.931		544.000	3.703		544.000	3.787		544.000	3.553		544.000	3.553							544.000	9.014		544.000	7.511		544.000	3.821		544.000	3.611		544.000	3.986
	544.500	3.674		544.500	3.770		544.500	3.633		544.500	3.912		544.500	3.636		544.500	3.636							544.500	10.098		544.500	13.240		544.500	3.874		544.500	3.701		544.500	3.891
	545.000	3.824		545.000	3.673		545.000	3.861		545.000	3.767		545.000	3.567		545.000	3.567							545.000	12.742		545.000	11.402		545.000	3.628		545.000	3.437		545.000	3.606
	545.500	3.651		545.500	3.421		545.500	3.922		545.500	3.652		545.500	3.754		545.500	3.754							545.500	12.852		545.500	18.515		545.500	3.624		545.500	3.937		545.500	3.641
	546.000	3.816		546.000	3.450		546.000	3.821		546.000	3.419		546.000	3.586		546.000	3.586							546.000	8.204		546.000	17.569		546.000	3.444		546.000	3.906		546.000	3.689
	546.500	3.754		546.500	3.568		546.500	3.787		546.500	3.851		546.500	3.692		546.500	3.692							546.500	9.078		546.500	13.903		546.500	3.870		546.500	3.541		546.500	3.820
	547.000	3.936		547.000	3.913		547.000	3.541		547.000	3.788		547.000	3.588		547.000	3.588							547.000	16.521		547.000	15.381		547.000	3.657		547.000	3.797		547.000	3.651
	547.500	3.662		547.500	3.854		547.500	3.713		547.500	3.579		547.500	3.778		547.500	3.778							547.500	15.257		547.500	13.491		547.500	3.501		547.500	3.723		547.500	3.379
	548.000	3.951		548.000	3.885		548.000	3.841		548.000	3.484		548.000	3.471		548.000	3.471							548.000	12.983		548.000	12.452		548.000	3.713		548.000	3.607		548.000	3.419
	548.500	3.344		548.500	3.817		548.500	3.652		548.500	3.677		548.500	3.910		548.500	3.910							548.500	15.792		548.500	17.591		548.500	3.864		548.500	3.834		548.500	3.864
	549.000	3.787		549.000	3.499		549.000	3.776		549.000	3.922		549.000	3.865		549.000	3.865							549.000	12.860		549.000	16.930		549.000	3.484		549.000	3.678		549.000	3.659
	549.500	3.551		549.500	3.788		549.500	3.673		549.500	3.759		549.500	3.834		549.500	3.834							549.500	9.289		549.500	14.812		549.500	3.850		549.500	3.735		549.500	3.784
	550.000	3.707		550.000	3.499		550.000	3.477		550.000	3.548		550.000	3.691		550.000	3.691							550.000	7.471		550.000	13.322		550.000	3.597		550.000	3.854		550.000	3.838
	550.500	3.559		550.500	3.707		550.500	3.932		550.500	3.574		550.500	4.011		550.500	4.011							550.500	9.741		550.500	12.872		550.500	3.755		550.500	3.711		550.500	3.722
	551.000	3.618		551.000	3.759		551.000	3.450		551.000	3.734		551.000	4.005		551.000	4.005							551.000	8.591		551.000	16.988		551.000	4.006		551.000	3.640		551.000	3.763
	551.500	3.589		551.500	3.776		551.500	4.232		551.500	3.578		551.500	3.574		551.500	3.574							551.500	10.710		551.500	18.369		551.500	3.700		551.500	3.429		551.500	3.780
	552.000	3.774		552.000	3.640		552.000	3.514		552.000	3.875		552.000	3.574		552.000	3.574							552.000	10.304		552.000	17.950		552.000	3.601		552.000	4.003		552.000	3.779
	552.500	3.407		552.500	3.844		552.500	3.788		552.500	3.964		552.500	3.437		552.500	3.437							552.500	10.406		552.500	10.356		552.500	3.782		552.500	3.641		552.500	3.722
	553.000	3.991		553.000	3.499		553.000	3.647		553.000	3.699		553.000	3.718		553.000	3.718							553.000	13.115		553.000	14.174		553.000	3.540		553.000	4.124		553.000	3.871
	553.500	3.561		553.500	3.685		553.500	3.581		553.500	3.881		553.500	3.608		553.500	3.608							553.500	14.947		553.500	11.848		553.500	3.817		553.500	3.768		553.500	3.696
	554.000	3.586		554.000	3.718		554.000	3.652		554.000	4.030		554.000	3.613		554.000	3.613							554.000	12.993		554.000	8.434		554.000	3.715		554.000	3.961		554.000	3.883
	554.500	3.367		554.500	3.641		554.500	3.772		554.500	3.586		554.500	3.625		554.500	3.625							554.500	12.672		554.500	8.883		554.500	3.477		554.500	3.800		554.500	3.640
	555.000	3.559		555.000	3.441		555.000	3.688		555.000	3.711		555.000	3.932		555.000	3.932							555.000	12.689		555.000	10.007		555.000	3.516		555.000	3.689		555.000	3.957
	555.500	3.614		555.500	3.567		555.500	3.982		555.500	3.552		555.500	3.886		555.500	3.886							555.500	7.354		555.500	10.247		555.500	3.803		555.500	4.042		555.500	3.564
	556.000	3.410		556.000	3.691		556.000	3.624		556.000	3.937		556.000	3.559		556.000	3.559							556.000	14.796		556.000	10.490		556.000	3.558		556.000	3.727		556.000	4.017
	556.500	3.805		556.500	3.826		556.500	3.276		556.500	3.574		556.500	3.933		556.500	3.933							556.500	10.443		556.500	8.492		556.500	3.722		556.500	3.450		556.500	3.787
	557.000	3.696		557.000	3.674		557.000	3.660		557.000	3.835		557.000	3.192		557.000	3.192							557.000	12.500		557.000	15.701		557.000	3.817		557.000	3.581		557.000	3.833
	557.500	3.932		557.500	3.344		557.500	3.767		557.500	3.689		557.500	3.703		557.500	3.703							557.500	15.343		557.500	15.937		557.500	3.552		557.500	3.483		557.500	3.904
	558.000	3.624		558.000	3.519		558.000	3.627		558.000	3.830		558.000	3.586		558.000	3.586							558.000	11.830		558.000	18.338		558.000	3.974		558.000	3.569		558.000	3.885
	558.500	3.843		558.500	3.712		558.500	3.479		558.500	3.859		558.500	3.493		558.500	3.493							558.500	7.948		558.500	10.627		558.500	3.528		558.500	3.557		558.500	3.615
	559.000	3.216		559.000	3.739		559.000	3.747		559.000	3.934		559.000	3.685		559.000	3.685							559.000	9.933		559.000	11.738		559.000	3.571		559.000	4.052		559.000	3.437
	559.500	3.692		559.500	3.552		559.500	3.886		559.500	3.581		559.500	3.820		559.500	3.820							559.500	12.884		559.500	7.423		559.500	3.787		559.500	3.743		559.500	3.574
	560.000	3.689		560.000	3.770		560.000	3.544		560.000	3.785		560.000	3.672		560.000	3.672							560.000	10.155		560.000	9.104		560.000	4.002		560.000	3.494		560.000	3.615
	560.500	3.571		560.500	3.641		560.500	3.647		560.500	3.669		560.500	3.673		560.500	3.673							560.500	13.577		560.500	6.988		560.500	3.586		560.500	3.728		560.500	3.759
	561.000	3.756		561.000	3.689		561.000	3.703		561.000	3.755		561.000	3.603		561.000	3.603							561.000	12.329		561.000	7.918		561.000	3.811		561.000	3.770		561.000	3.850
	561.500	3.750		561.500	3.689		561.500	3.647		561.500	3.868		561.500	4.001		561.500	4.001							561.500	14.362		561.500	4.821		561.500	3.854		561.500	3.415		561.500	3.335
	562.000	3.738		562.000	4.177		562.000	3.723		562.000	3.637		562.000	3.586		562.000	3.586							562.000	13.481		562.000	9.793		562.000	3.551		562.000	3.872		562.000	3.506
	562.500	3.707		562.500	3.387		562.500	3.712		562.500	3.854		562.500	3.746		562.500	3.746							562.500	10.657		562.500	10.264		562.500	3.450		562.500	3.541		562.500	3.685
	563.000	3.454		563.000	3.494		563.000	3.384		563.000	3.735		563.000	3.779		563.000	3.779							563.000	10.247		563.000	8.846		563.000	3.466		563.000	3.669		563.000	3.776
	563.500	3.848		563.500	3.611		563.500	3.712		563.500	3.367		563.500	3.635		563.500	3.635							563.500	7.872		563.500	10.267		563.500	3.454		563.500	3.791		563.500	3.476
	564.000	3.724		564.000	3.528		564.000	3.878		564.000	3.713		564.000	3.678		564.000	3.678							564.000	14.622		564.000	12.761		564.000	3.611		564.000	3.423		564.000	3.736
	564.500	3.648		564.500	3.833		564.500	3.681		564.500	3.863		564.500	3.612		564.500	3.612							564.500	11.453		564.500	10.422		564.500	3.691		564.500	3.413		564.500	3.557
	565.000	3.701		565.000	3.426		565.000	3.755		565.000	3.685		565.000	3.607		565.000	3.607							565.000	8.502		565.000	12.931		565.000	4.005		565.000	3.807		565.000	3.596
	565.500	3.703		565.500	3.597		565.500	3.863		565.500	3.586		565.500	3.318		565.500	3.318							565.500	11.860		565.500	14.182		565.500	3.929		565.500	3.728		565.500	3.699
	566.000	3.429		566.000	3.829		566.000	3.557		566.000	4.177		566.000	4.069		566.000	4.069							566.000	5.357		566.000	10.351		566.000	3.964		566.000	3.854		566.000	3.852
	566.500	3.450		566.500	3.636		566.500	3.447		566.500	3.550		566.500	3.691		566.500	3.691							566.500	13.015		566.500	8.408		566.500	3.696		566.500	3.651		566.500	3.689
	567.000	3.647		567.000	3.375		567.000	3.715		567.000	3.713		567.000	3.387		567.000	3.387							567.000	13.009		567.000	5.224		567.000	4.139		567.000	3.724		567.000	3.593
	567.500	3.843		567.500	3.716		567.500	3.685		567.500	3.415		567.500	3.711		567.500	3.711							567.500	12.782		567.500	6.678		567.500	3.734		567.500	3.618		567.500	3.625
	568.000	3.637		568.000	3.850		568.000	3.601		568.000	3.868		568.000	3.734		568.000	3.734							568.000	12.496		568.000	4.057		568.000	3.817		568.000	3.516		568.000	3.790
	568.500	3.513		568.500	3.992		568.500	3.636		568.500	3.809		568.500	3.872		568.500	3.872							568.500	12.191		568.500	4.273		568.500	3.419		568.500	3.906		568.500	3.732
	569.000	3.625		569.000	3.931		569.000	3.465		569.000	3.708		569.000	3.545		569.000	3.545							569.000	5.457		569.000	3.848		569.000	3.771		569.000	3.597		569.000	3.755
	569.500	4.100		569.500	3.612		569.500	3.734		569.500	3.854		569.500	3.833		569.500	3.833							569.500	3.906		569.500	4.256		569.500	3.785		569.500	3.406		569.500	3.760
	570.000	3.680		570.000	3.544		570.000	3.506		570.000	3.607		570.000	3.759		570.000	3.759							570.000	5.290		570.000	4.094		570.000	3.716		570.000	3.760		570.000	3.607
	570.500	3.596		570.500	3.746		570.500	3.524		570.500	3.685		570.500	3.776		570.500	3.776							570.500	4.037		570.500	3.578		570.500	3.625		570.500	3.808		570.500	3.844
	571.000	4.062		571.000	3.807		571.000	3.571		571.000	3.625		571.000	3.579		571.000	3.579							571.000	4.313		571.000	4.182		571.000	3.847		571.000	3.569		571.000	3.970
	571.500	3.608		571.500	3.597		571.500	3.828		571.500	3.674		571.500	3.574		571.500	3.574							571.500	4.040		571.500	4.091		571.500	3.480		571.500	3.571		571.500	3.647
	572.000	3.673		572.000	3.818		572.000	3.859		572.000	3.611		572.000	3.203		572.000	3.203							572.000	3.703		572.000	4.272		572.000	3.718		572.000	3.760		572.000	3.960
	572.500	3.558		572.500	3.879		572.500	3.604		572.500	3.501		572.500	3.629		572.500	3.629							572.500	4.069		572.500	4.509		572.500	3.770		572.500	3.625		572.500	3.782
	573.000	3.726		573.000	3.768		573.000	3.689		573.000	3.600		573.000	3.689		573.000	3.689							573.000	4.094		573.000	4.384		573.000	3.801		573.000	3.990		573.000	3.855
	573.500	3.746		573.500	3.738		573.500	3.864		573.500	3.744		573.500	3.743		573.500	3.743							573.500	4.130		573.500	4.431		573.500	3.467		573.500	3.966		573.500	3.324
	574.000	3.775		574.000	3.986		574.000	3.636		574.000	3.712		574.000	3.640		574.000	3.640							574.000	4.141		574.000	7.325		574.000	3.460		574.000	3.557		574.000	3.703
	574.500	3.684		574.500	3.764		574.500	3.606		574.500	3.705		574.500	3.750		574.500	3.750							574.500	4.151		574.500	6.522		574.500	3.839		574.500	3.716		574.500	3.662
	575.000	3.728		575.000	3.234		575.000	3.500		575.000	4.016		575.000	3.523		575.000	3.523							575.000	4.231		575.000	9.374		575.000	3.723		575.000	3.438		575.000	3.723
	575.500	3.564		575.500	3.913		575.500	3.567		575.500	3.564		575.500	3.593		575.500	3.593							575.500	3.874		575.500	15.015		575.500	3.829		575.500	3.615		575.500	3.652
	576.000	3.593		576.000	3.528		576.000	3.743		576.000	3.776		576.000	3.537		576.000	3.537							576.000	3.739		576.000	8.365		576.000	3.693		576.000	3.860		576.000	3.904
	576.500	3.586		576.500	3.864		576.500	3.710		576.500	3.640		576.500	3.586		576.500	3.586							576.500	3.619		576.500	12.550		576.500	3.848		576.500	3.458		576.500	3.758
	577.000	3.785		577.000	3.905		577.000	3.541		577.000	3.807		577.000	3.473		577.000	3.473							577.000	4.145		577.000	10.843		577.000	3.718		577.000	3.760		577.000	3.711
	577.500	3.776		577.500	3.951		577.500	3.376		577.500	3.711		577.500	3.614		577.500	3.614							577.500	3.641		577.500	9.203		577.500	3.647		577.500	3.544		577.500	3.838
	578.000	3.696		578.000	3.614		578.000	3.961		578.000	3.961		578.000	3.743		578.000	3.743							578.000	3.860		578.000	11.758		578.000	3.861		578.000	3.685		578.000	3.560
	578.500	3.641		578.500	3.834		578.500	3.718		578.500	3.692		578.500	3.760		578.500	3.760							578.500	3.601		578.500	9.402		578.500	3.614		578.500	3.625		578.500	3.820
	579.000	3.537		579.000	3.288		579.000	3.912		579.000	3.933		579.000	3.692		579.000	3.692							579.000	3.807		579.000	13.573		579.000	3.787		579.000	3.682		579.000	3.691
	579.500	3.695		579.500	3.865		579.500	3.707		579.500	3.681		579.500	3.799		579.500	3.799							579.500	3.608		579.500	14.014		579.500	3.567		579.500	3.722		579.500	3.771
	580.000	3.759		580.000	3.882		580.000	3.367		580.000	3.833		580.000	3.100		580.000	3.100							580.000	3.635		580.000	12.914		580.000	3.662		580.000	3.800		580.000	3.514
	580.500	3.557		580.500	3.744		580.500	3.824		580.500	3.725		580.500	3.758		580.500	3.758							580.500	3.905		580.500	18.264		580.500	4.015		580.500	3.758		580.500	3.844
	581.000	3.626		581.000	3.896		581.000	3.557		581.000	3.832		581.000	3.375		581.000	3.375							581.000	3.640		581.000	10.020		581.000	3.759		581.000	3.770		581.000	3.672
	581.500	3.833		581.500	3.742		581.500	3.744		581.500	4.111		581.500	3.586		581.500	3.586							581.500	3.945		581.500	16.986		581.500	3.431		581.500	3.569		581.500	3.847
	582.000	3.834		582.000	3.732		582.000	3.662		582.000	3.523		582.000	3.763		582.000	3.763							582.000	3.592		582.000	16.390		582.000	3.641		582.000	3.785		582.000	3.755
	582.500	3.824		582.500	3.890		582.500	3.559		582.500	3.795		582.500	3.559		582.500	3.559							582.500	3.674		582.500	12.329		582.500	3.460		582.500	3.619		582.500	3.975
	583.000	3.415		583.000	3.728		583.000	3.525		583.000	3.471		583.000	3.759		583.000	3.759							583.000	3.776		583.000	11.992		583.000	3.562		583.000	3.805		583.000	3.807
	583.500	3.986		583.500	3.870		583.500	3.326		583.500	3.625		583.500	3.657		583.500	3.657							583.500	4.096		583.500	10.224		583.500	3.646		583.500	3.718		583.500	3.799
	584.000	3.647		584.000	3.648		584.000	3.818		584.000	3.579		584.000	3.754		584.000	3.754							584.000	4.057		584.000	7.463		584.000	3.778		584.000	3.569		584.000	3.407
	584.500	3.707		584.500	3.986		584.500	3.575		584.500	3.900		584.500	3.625		584.500	3.625							584.500	3.941		584.500	11.727		584.500	3.442		584.500	3.519		584.500	3.705
	585.000	3.803		585.000	3.567		585.000	3.894		585.000	3.501		585.000	3.590		585.000	3.590							585.000	4.150		585.000	9.034		585.000	3.510		585.000	3.703		585.000	3.471
	585.500	3.506		585.500	3.713		585.500	3.816		585.500	3.604		585.500	3.727		585.500	3.727							585.500	3.941		585.500	8.103		585.500	3.516		585.500	3.662		585.500	3.903
	586.000	3.606		586.000	3.707		586.000	3.551		586.000	3.711		586.000	3.937		586.000	3.937							586.000	3.635		586.000	12.241		586.000	3.684		586.000	3.796		586.000	3.967
	586.500	3.375		586.500	3.818		586.500	3.519		586.500	3.548		586.500	3.785		586.500	3.785							586.500	3.807		586.500	7.845		586.500	3.612		586.500	3.759		586.500	3.782
	587.000	3.582		587.000	3.641		587.000	3.626		587.000	3.607		587.000	3.722		587.000	3.722							587.000	4.217		587.000	4.440		587.000	3.776		587.000	3.507		587.000	4.180
	587.500	3.295		587.500	3.813		587.500	3.682		587.500	3.785		587.500	3.828		587.500	3.828							587.500	3.742		587.500	4.561		587.500	3.977		587.500	3.750		587.500	3.746
	588.000	3.990		588.000	3.562		588.000	3.754		588.000	3.400		588.000	3.770		588.000	3.770							588.000	4.238		588.000	7.063		588.000	3.586		588.000	3.829		588.000	3.771
	588.500	3.872		588.500	3.571		588.500	3.558		588.500	3.746		588.500	3.876		588.500	3.876							588.500	3.947		588.500	6.965		588.500	3.444		588.500	3.548		588.500	3.611
	589.000	3.868		589.000	3.844		589.000	3.700		589.000	3.795		589.000	3.614		589.000	3.614							589.000	3.818		589.000	10.188		589.000	3.673		589.000	3.419		589.000	3.746
	589.500	3.828		589.500	3.967		589.500	3.618		589.500	3.513		589.500	3.457		589.500	3.457							589.500	3.801		589.500	8.952		589.500	3.569		589.500	3.822		589.500	4.164
	590.000	3.612		590.000	3.618		590.000	3.494		590.000	3.574		590.000	3.448		590.000	3.448							590.000	3.775					590.000	3.786		590.000	3.442		590.000	3.705
	590.500	3.833		590.500	3.558		590.500	3.910		590.500	3.709		590.500	3.611		590.500	3.611							590.500	3.886					590.500	3.655		590.500	3.651		590.500	3.681
	591.000	3.984		591.000	3.785		591.000	3.603		591.000	3.650		591.000	3.795		591.000	3.795							591.000	3.829					591.000	3.624		591.000	3.484		591.000	3.904
	591.500	3.992		591.500	3.760		591.500	3.647		591.500	3.410		591.500	3.663		591.500	3.663							591.500	4.182					591.500	3.471		591.500	3.640		591.500	3.924
	592.000	3.833		592.000	3.641		592.000	3.356		592.000	3.612		592.000	3.813		592.000	3.813							592.000	3.891					592.000	3.635		592.000	3.787		592.000	4.041
	592.500	3.953		592.500	3.629		592.500	3.616		592.500	3.674		592.500	3.524		592.500	3.524							592.500	4.141					592.500	3.568		592.500	3.663		592.500	3.774
	593.000	3.607		593.000	3.648		593.000	3.865		593.000	3.685		593.000	3.704		593.000	3.704							593.000	3.776					593.000	3.447		593.000	3.571		593.000	3.530
	593.500	3.673		593.500	3.629		593.500	3.860		593.500	3.732		593.500	3.797		593.500	3.797							593.500	4.263					593.500	3.685		593.500	3.612		593.500	3.876
	594.000	3.833		594.000	3.454		594.000	3.713		594.000	3.743		594.000	3.838		594.000	3.838							594.000	3.937					594.000	3.774		594.000	3.833		594.000	3.807
	594.500	4.005		594.500	3.612		594.500	3.841		594.500	3.646		594.500	3.904		594.500	3.904							594.500	3.701					594.500	3.818		594.500	3.528		594.500	4.240
	595.000	3.760		595.000	3.953		595.000	3.399		595.000	3.607		595.000	3.888		595.000	3.888							595.000	3.971					595.000	3.855		595.000	3.403		595.000	4.468
	595.500	3.489		595.500	3.912		595.500	3.749		595.500	3.659		595.500	3.802		595.500	3.802							595.500	3.833					595.500	3.766		595.500	3.738		595.500	3.960
	596.000	3.541		596.000	3.415		596.000	3.550		596.000	4.219		596.000	3.523		596.000	3.523							596.000	3.787					596.000	3.910		596.000	3.511		596.000	4.095
	596.500	3.770		596.500	3.818		596.500	3.419		596.500	3.768		596.500	3.986		596.500	3.986							596.500	4.124					596.500	3.550		596.500	3.669		596.500	3.803
	597.000	3.615		597.000	3.537		597.000	3.838		597.000	3.922		597.000	3.829		597.000	3.829							597.000	3.859					597.000	3.782		597.000	3.693		597.000	3.833
	597.500	3.674		597.500	3.651		597.500	3.586		597.500	3.738		597.500	3.750		597.500	3.750							597.500	3.817					597.500	3.764		597.500	3.629		597.500	3.813
	598.000	3.905		598.000	3.903		598.000	3.895		598.000	3.569		598.000	3.571		598.000	3.571							598.000	3.575					598.000	3.850		598.000	3.759		598.000	4.202
	598.500	3.612		598.500	3.601		598.500	4.021		598.500	3.776		598.500	3.561		598.500	3.561							598.500	3.982					598.500	3.833		598.500	3.484		598.500	3.923
	599.000	3.941		599.000	3.523		599.000	3.767		599.000	3.868		599.000	3.834		599.000	3.834							599.000	3.926					599.000	3.490		599.000	3.824		599.000	3.813
	599.500	3.295		599.500	3.712		599.500	3.807		599.500	3.786		599.500	3.682		599.500	3.682							599.500	4.024					599.500	3.646		599.500	3.736		599.500	3.582
	600.000	3.674		600.000	3.473		600.000	3.926		600.000	3.942		600.000	4.016		600.000	4.016							600.000	3.927					600.000	3.778		600.000	3.776		600.000	4.007
	600.500	3.574		600.500	3.976		600.500	3.745		600.500	3.723		600.500	3.400		600.500	3.400							600.500	3.754					600.500	3.688		600.500	3.684		600.500	3.906
	601.000	3.833		601.000	3.673		601.000	3.592		601.000	3.895		601.000	3.444		601.000	3.444							601.000	4.168					601.000	3.828		601.000	3.662		601.000	4.254
	601.500	3.628		601.500	3.608		601.500	3.761		601.500	3.888		601.500	3.513		601.500	3.513							601.500	3.932					601.500	3.817		601.500	3.547		601.500	3.883
	602.000	3.662		602.000	3.900		602.000	3.548		602.000	3.551		602.000	3.467		602.000	3.467							602.000	4.132					602.000	3.673		602.000	3.326		602.000	4.283
	602.500	3.662		602.500	3.900		602.500	3.651		602.500	3.445		602.500	3.764		602.500	3.764							602.500	3.983					602.500	3.844		602.500	3.838		602.500	3.965
	603.000	3.931		603.000	3.583		603.000	3.699		603.000	4.061		603.000	3.362		603.000	3.362							603.000	4.105					603.000	3.401		603.000	3.782		603.000	3.378
	603.500	3.813		603.500	3.833		603.500	3.490		603.500	3.663		603.500	3.758		603.500	3.758							603.500	3.876					603.500	3.494		603.500	3.672		603.500	3.841
	604.000	3.964		604.000	3.722		604.000	3.641		604.000	3.716		604.000	3.524		604.000	3.524							604.000	3.712					604.000	3.640		604.000	3.612		604.000	3.972
	604.500	3.912		604.500	3.534		604.500	3.639		604.500	3.561		604.500	3.590		604.500	3.590													604.500	3.700		604.500	3.507		604.500	3.865
	605.000	3.947		605.000	3.401		605.000	3.646		605.000	3.709		605.000	3.557		605.000	3.557													605.000	3.966		605.000	3.514		605.000	3.910
	605.500	3.519		605.500	3.817		605.500	3.410		605.500	3.506		605.500	3.409		605.500	3.409													605.500	3.865		605.500	3.705		605.500	3.770
	606.000	3.523		606.000	3.807		606.000	3.667		606.000	3.722		606.000	3.401		606.000	3.401													606.000	3.990		606.000	3.727		606.000	4.082
	606.500	3.626		606.500	3.787		606.500	3.701		606.500	3.711		606.500	3.650		606.500	3.650													606.500	3.770		606.500	3.666		606.500	4.397
	607.000	3.780		607.000	3.607		607.000	3.966		607.000	3.859		607.000	3.674		607.000	3.674													607.000	3.726		607.000	3.811		607.000	4.392
	607.500	3.607		607.500	3.779		607.500	3.714		607.500	3.796		607.500	3.748		607.500	3.748													607.500	3.589		607.500	3.685		607.500	3.807
	608.000	3.536		608.000	3.680		608.000	3.724		608.000	3.399		608.000	3.635		608.000	3.635													608.000	3.586		608.000	3.680		608.000	3.595
	608.500	3.865		608.500	3.640		608.500	4.090		608.500	3.489		608.500	3.750		608.500	3.750													608.500	4.105		608.500	3.558		608.500	3.854
	609.000	3.640		609.000	3.342		609.000	3.809		609.000	3.640		609.000	3.941		609.000	3.941													609.000	3.651		609.000	3.514		609.000	3.862
	609.500	3.524		609.500	3.590		609.500	3.713		609.500	3.590		609.500	3.786		609.500	3.786													609.500	3.635		609.500	3.723		609.500	4.259
	610.000	3.748		610.000	3.771		610.000	3.859		610.000	3.750		610.000	3.562		610.000	3.562													610.000	3.523		610.000	3.771		610.000	3.579
	610.500	3.637		610.500	3.760		610.500	3.519		610.500	3.888		610.500	3.977		610.500	3.977													610.500	3.681		610.500	4.006		610.500	3.711
	611.000	3.367		611.000	3.586		611.000	3.932		611.000	4.006		611.000	3.491		611.000	3.491													611.000	3.607		611.000	3.838		611.000	3.820
	611.500	3.833		611.500	3.987		611.500	3.881		611.500	3.677		611.500	3.957		611.500	3.957													611.500	3.494		611.500	3.890		611.500	3.951
	612.000	3.738		612.000	3.559		612.000	3.869		612.000	3.746		612.000	3.955		612.000	3.955													612.000	3.528		612.000	3.615		612.000	3.755
	612.500	3.895		612.500	3.770		612.500	3.808		612.500	3.868		612.500	3.854		612.500	3.854													612.500	3.722		612.500	3.579		612.500	3.674
	613.000	3.766		613.000	3.841		613.000	3.466		613.000	3.270		613.000	3.817		613.000	3.817													613.000	3.833		613.000	3.484		613.000	3.735
	613.500	3.941		613.500	3.354		613.500	3.820		613.500	3.544		613.500	3.618		613.500	3.618													613.500	3.670		613.500	3.744		613.500	3.787
	614.000	3.606		614.000	3.567		614.000	3.786		614.000	3.499		614.000	3.822		614.000	3.822													614.000	3.583		614.000	3.517		614.000	3.982
	614.500	3.770		614.500	3.734		614.500	3.738		614.500	3.695		614.500	3.574		614.500	3.574													614.500	3.770		614.500	3.220		614.500	3.691
	615.000	3.689		615.000	3.696		615.000	3.755		615.000	3.735		615.000	3.712		615.000	3.712													615.000	3.722		615.000	3.558		615.000	3.826
	615.500	3.758		615.500	3.586		615.500	3.673		615.500	3.775		615.500	3.787		615.500	3.787													615.500	3.869		615.500	3.780		615.500	4.001
	616.000	3.510		616.000	3.994		616.000	3.501		616.000	3.813		616.000	3.559		616.000	3.559													616.000	3.330		616.000	3.869		616.000	4.011
	616.500	3.778		616.500	3.945		616.500	3.972		616.500	3.548		616.500	3.579		616.500	3.579													616.500	3.382		616.500	3.678		616.500	4.272
	617.000	3.726		617.000	3.700		617.000	3.799		617.000	3.571		617.000	3.767		617.000	3.767													617.000	3.569		617.000	3.820		617.000	3.813
	617.500	3.568		617.500	3.713		617.500	3.813		617.500	3.608		617.500	3.484		617.500	3.484													617.500	3.922		617.500	3.652		617.500	4.046
	618.000	3.689		618.000	3.473		618.000	4.011		618.000	3.701		618.000	3.400		618.000	3.400													618.000	3.813		618.000	3.748		618.000	3.722
	618.500	3.220		618.500	3.640		618.500	3.561		618.500	3.685		618.500	3.524		618.500	3.524													618.500	3.750		618.500	3.437		618.500	3.701
	619.000	3.778		619.000	3.734		619.000	3.662		619.000	3.568		619.000	3.625		619.000	3.625													619.000	3.728		619.000	3.619		619.000	3.787
	619.500	3.528		619.500	3.663		619.500	3.699		619.500	3.647		619.500	3.787		619.500	3.787													619.500	3.534		619.500	3.629		619.500	3.744
	620.000	3.454		620.000	3.438		620.000	3.611		620.000	3.759		620.000	3.748		620.000	3.748													620.000	3.786		620.000	3.490		620.000	3.854
	620.500	3.367		620.500	3.655		620.500	3.879		620.500	3.601		620.500	3.494		620.500	3.494													620.500	3.618		620.500	3.528		620.500	3.425
	621.000	3.611		621.000	3.843		621.000	3.477		621.000	4.005		621.000	3.748		621.000	3.748													621.000	3.680		621.000	3.625		621.000	4.036
	621.500	3.900		621.500	3.696		621.500	3.641		621.500	3.820		621.500	3.750		621.500	3.750													621.500	3.544		621.500	3.993		621.500	3.912
	622.000	3.415		622.000	3.689		622.000	3.940		622.000	3.574		622.000	3.808		622.000	3.808													622.000	3.732		622.000	3.579		622.000	3.901
	622.500	3.870		622.500	3.778		622.500	3.726		622.500	3.766		622.500	3.766		622.500	3.766													622.500	3.324		622.500	3.524		622.500	4.072
	623.000	3.922		623.000	3.787		623.000	3.614		623.000	3.635		623.000	3.700		623.000	3.700													623.000	3.641		623.000	3.746		623.000	3.590
	623.500	3.786		623.500	3.844		623.500	3.662		623.500	3.639		623.500	3.520		623.500	3.520													623.500	3.407		623.500	3.932		623.500	3.723
	624.000	3.750		624.000	3.536		624.000	3.775		624.000	3.619		624.000	3.892		624.000	3.892													624.000	3.545		624.000	3.951		624.000	3.878
	624.500	3.913		624.500	3.926		624.500	3.776		624.500	3.669		624.500	3.494		624.500	3.494													624.500	3.426		624.500	3.479		624.500	4.100
	625.000	3.590		625.000	3.537		625.000	3.484		625.000	3.608		625.000	3.455		625.000	3.455													625.000	3.641		625.000	4.024		625.000	4.011
	625.500	3.519		625.500	3.766		625.500	3.771		625.500	3.651		625.500	3.705		625.500	3.705													625.500	3.569		625.500	3.647		625.500	3.869
	626.000	3.637		626.000	3.947		626.000	3.763		626.000	3.680		626.000	3.703		626.000	3.703													626.000	3.586		626.000	3.391		626.000	3.552
	626.500	3.586		626.500	3.600		626.500	3.564		626.500	3.891		626.500	3.859		626.500	3.859													626.500	3.780		626.500	3.689		626.500	3.693
	627.000	3.961		627.000	3.760		627.000	3.917		627.000	3.586		627.000	3.932		627.000	3.932													627.000	3.603		627.000	3.413		627.000	3.923
	627.500	3.913		627.500	3.519		627.500	3.607		627.500	3.339		627.500	3.798		627.500	3.798													627.500	3.801		627.500	3.575		627.500	3.890
	628.000	3.824		628.000	3.641		628.000	3.326		628.000	3.670		628.000	3.582		628.000	3.582													628.000	3.514		628.000	3.353		628.000	3.514
	628.500	3.713		628.500	3.670		628.500	3.615		628.500	3.808		628.500	3.834		628.500	3.834													628.500	3.673		628.500	3.764		628.500	3.673
	629.000	3.348		629.000	3.551		629.000	3.558		629.000	3.489		629.000	3.673		629.000	3.673													629.000	3.544		629.000	3.952		629.000	3.937
	629.500	3.636		629.500	3.927		629.500	3.655		629.500	3.807		629.500	3.612		629.500	3.612													629.500	3.818		629.500	3.545		629.500	3.826
	630.000	3.558		630.000	3.906		630.000	3.760		630.000	3.568		630.000	3.786		630.000	3.786													630.000	3.670		630.000	3.847		630.000	3.746
	630.500	3.787		630.500	3.636		630.500	3.766		630.500	3.791		630.500	3.926		630.500	3.926													630.500	3.892		630.500	3.693		630.500	4.012
	631.000	3.809		631.000	3.625		631.000	3.574		631.000	3.743		631.000	3.764		631.000	3.764													631.000	3.833		631.000	3.748		631.000	3.829
	631.500	3.540		631.500	3.821		631.500	3.604		631.500	3.534		631.500	3.723		631.500	3.723													631.500	4.072		631.500	3.937		631.500	4.115
	632.000	3.822		632.000	3.782		632.000	3.330		632.000	3.774		632.000	3.913		632.000	3.913													632.000	3.415		632.000	3.562		632.000	3.941
	632.500	3.785		632.500	3.707		632.500	3.528		632.500	3.619		632.500	3.716		632.500	3.716													632.500	3.625		632.500	3.477		632.500	3.796
	633.000	3.726		633.000	3.905		633.000	3.619		633.000	3.641		633.000	3.822		633.000	3.822													633.000	3.774		633.000	3.673		633.000	3.900
	633.500	3.952		633.500	3.480		633.500	3.865		633.500	3.442		633.500	3.625		633.500	3.625													633.500	3.618		633.500	3.662		633.500	3.742
	634.000	3.841		634.000	3.962		634.000	3.748		634.000	3.822		634.000	3.619		634.000	3.619													634.000	3.718		634.000	3.926		634.000	3.606
	634.500	3.905		634.500	3.801		634.500	3.736		634.500	3.552		634.500	3.476		634.500	3.476													634.500	3.635		634.500	4.027		634.500	3.641
	635.000	3.701		635.000	3.843		635.000	3.822		635.000	3.607		635.000	3.480		635.000	3.480													635.000	3.722		635.000	4.144		635.000	3.813
	635.500	4.123		635.500	3.775		635.500	3.362		635.500	3.854		635.500	3.611		635.500	3.611													635.500	3.548		635.500	3.991		635.500	3.801
	636.000	4.057		636.000	3.941		636.000	3.776		636.000	3.426		636.000	3.742		636.000	3.742													636.000	3.865		636.000	3.994		636.000	3.530
	636.500	3.991		636.500	3.491		636.500	3.558		636.500	3.872		636.500	3.793		636.500	3.793													636.500	3.596		636.500	3.504		636.500	4.062
	637.000	3.746		637.000	3.813		637.000	3.354		637.000	3.646		637.000	3.312		637.000	3.312													637.000	3.491		637.000	3.600		637.000	3.854
	637.500	3.615		637.500	3.637		637.500	3.514		637.500	3.826		637.500	3.614		637.500	3.614													637.500	3.881		637.500	3.586		637.500	3.739
	638.000	3.807		638.000	3.885		638.000	3.931		638.000	3.626		638.000	3.514		638.000	3.514													638.000	3.771		638.000	3.601		638.000	3.984
	638.500	3.597		638.500	3.818		638.500	3.890		638.500	3.951		638.500	3.881		638.500	3.881													638.500	3.629		638.500	3.640		638.500	3.511
	639.000	3.640		639.000	3.431		639.000	3.544		639.000	3.640		639.000	3.829		639.000	3.829													639.000	3.663		639.000	3.722		639.000	3.618
	639.500	3.895		639.500	3.735		639.500	3.544		639.500	3.545		639.500	3.844		639.500	3.844													639.500	3.800		639.500	3.885		639.500	3.678
	640.000	3.774		640.000	3.680		640.000	3.760		640.000	3.658		640.000	3.615		640.000	3.615													640.000	3.507		640.000	3.817		640.000	3.854
	640.500	3.471		640.500	3.647		640.500	3.696		640.500	3.659		640.500	3.941		640.500	3.941													640.500	3.607		640.500	4.001		640.500	3.691
	641.000	3.684		641.000	3.701		641.000	3.727		641.000	3.607		641.000	3.674		641.000	3.674													641.000	3.796		641.000	4.001		641.000	3.879
	641.500	3.861		641.500	3.604		641.500	3.590		641.500	3.580		641.500	3.896		641.500	3.896													641.500	3.574		641.500	4.211		641.500	3.888
	642.000	3.586		642.000	4.071		642.000	3.803		642.000	3.480		642.000	3.695		642.000	3.695													642.000	3.754		642.000	4.106		642.000	3.700
	642.500	3.607		642.500	3.656		642.500	3.655		642.500	3.618		642.500	3.947		642.500	3.947													642.500	3.641		642.500	3.742		642.500	3.901
	643.000	3.561		643.000	3.615		643.000	3.786		643.000	3.711		643.000	3.689		643.000	3.689													643.000	3.766		643.000	3.901		643.000	3.833
	643.500	3.947		643.500	3.552		643.500	3.641		643.500	3.648		643.500	3.489		643.500	3.489													643.500	3.859		643.500	3.739		643.500	3.582
	644.000	3.596		644.000	3.511		644.000	4.001		644.000	3.778		644.000	3.738		644.000	3.738													644.000	3.583		644.000	3.981		644.000	4.245
	644.500	3.707		644.500	3.874		644.500	3.507		644.500	3.464		644.500	3.881		644.500	3.881													644.500	3.718		644.500	3.923		644.500	3.693
	645.000	3.759		645.000	3.507		645.000	3.836		645.000	3.423		645.000	3.776		645.000	3.776													645.000	3.782		645.000	3.636		645.000	4.130
	645.500	3.885		645.500	3.829		645.500	3.447		645.500	3.976		645.500	3.722		645.500	3.722													645.500	3.788		645.500	3.951		645.500	3.611
	646.000	3.813		646.000	3.652		646.000	3.612		646.000	3.799		646.000	3.673		646.000	3.673													646.000	3.894		646.000	3.886		646.000	3.850
	646.500	3.713		646.500	3.669		646.500	3.818		646.500	3.625		646.500	3.798		646.500	3.798													646.500	3.829		646.500	3.885		646.500	4.306
	647.000	3.519		647.000	3.403		647.000	3.636		647.000	3.538		647.000	3.682		647.000	3.682													647.000	3.972		647.000	3.742		647.000	3.947
	647.500	3.775		647.500	3.689		647.500	3.754		647.500	3.906		647.500	3.641		647.500	3.641													647.500	3.787		647.500	3.770		647.500	3.750
	648.000	3.699		648.000	3.892		648.000	3.829		648.000	3.750		648.000	3.629		648.000	3.629													648.000	3.628		648.000	3.755		648.000	3.619
	648.500	3.885		648.500	3.839		648.500	3.415		648.500	3.536		648.500	3.624		648.500	3.624													648.500	3.940		648.500	3.813		648.500	3.662
	649.000	3.476		649.000	3.536		649.000	3.841		649.000	3.425		649.000	3.787		649.000	3.787													649.000	3.670		649.000	4.055		649.000	3.813
	649.500	3.641		649.500	3.444		649.500	4.163		649.500	3.829		649.500	3.748		649.500	3.748													649.500	3.746		649.500	3.812		649.500	3.833
	650.000	3.540		650.000	3.915		650.000	3.951		650.000	3.590		650.000	3.582		650.000	3.582													650.000	3.678		650.000	3.906		650.000	3.932
	650.500	3.344		650.500	3.707		650.500	3.619		650.500	3.852		650.500	3.646		650.500	3.646													650.500	3.593		650.500	3.795		650.500	3.607
	651.000	3.743		651.000	3.937		651.000	3.457		651.000	3.791		651.000	3.365		651.000	3.365													651.000	3.379		651.000	3.922		651.000	3.941
	651.500	3.786		651.500	3.544		651.500	3.397		651.500	3.859		651.500	3.604		651.500	3.604													651.500	3.410		651.500	3.844		651.500	3.711
	652.000	3.885		652.000	3.742		652.000	3.739		652.000	3.705		652.000	3.519		652.000	3.519													652.000	3.912		652.000	3.842		652.000	3.945
	652.500	3.619		652.500	3.712		652.500	3.945		652.500	3.582		652.500	3.379		652.500	3.379													652.500	3.618		652.500	3.957		652.500	3.641
	653.000	3.822		653.000	3.711		653.000	3.562		653.000	3.646		653.000	3.699		653.000	3.699													653.000	3.606		653.000	4.141		653.000	3.865
	653.500	3.732		653.500	4.064		653.500	3.490		653.500	3.913		653.500	3.659		653.500	3.659													653.500	3.685		653.500	3.850		653.500	3.833
	654.000	3.774		654.000	3.656		654.000	3.674		654.000	3.656		654.000	3.673		654.000	3.673													654.000	3.574		654.000	3.681		654.000	3.982
	654.500	3.739		654.500	3.922		654.500	3.641		654.500	3.407		654.500	3.743		654.500	3.743													654.500	3.805		654.500	3.818		654.500	3.447
	655.000	3.652		655.000	3.803		655.000	3.640		655.000	3.767		655.000	3.619		655.000	3.619													655.000	4.037		655.000	4.187		655.000	4.002
	655.500	3.750		655.500	3.746		655.500	3.657		655.500	3.828		655.500	3.568		655.500	3.568													655.500	3.946		655.500	3.946		655.500	3.674
	656.000	3.776		656.000	3.552		656.000	4.093		656.000	3.517		656.000	3.689		656.000	3.689													656.000	3.662		656.000	4.073		656.000	3.707
	656.500	3.879		656.500	3.513		656.500	3.626		656.500	3.454		656.500	3.612		656.500	3.612													656.500	3.750		656.500	3.431		656.500	3.727
	657.000	3.476		657.000	3.848		657.000	3.775		657.000	3.448		657.000	3.722		657.000	3.722													657.000	3.785		657.000	3.770		657.000	3.946
	657.500	4.044		657.500	3.723		657.500	3.677		657.500	3.778		657.500	3.597		657.500	3.597													657.500	3.647		657.500	3.906		657.500	4.202
	658.000	3.635		658.000	3.952		658.000	3.782		658.000	3.705		658.000	3.473		658.000	3.473													658.000	3.834		658.000	3.641		658.000	3.534
	658.500	3.540		658.500	3.865		658.500	3.691		658.500	3.590		658.500	3.848		658.500	3.848													658.500	3.782		658.500	3.886		658.500	3.693
	659.000	3.589		659.000	3.662		659.000	3.684		659.000	3.491		659.000	3.848		659.000	3.848													659.000	3.557		659.000	3.890		659.000	4.116
	659.500	3.713		659.500	3.809		659.500	3.705		659.500	3.615		659.500	3.669		659.500	3.669													659.500	3.712		659.500	3.537		659.500	3.953
	660.000	3.920		660.000	3.905		660.000	4.045		660.000	3.786		660.000	3.874		660.000	3.874													660.000	3.407		660.000	3.906		660.000	3.792
	660.500	3.780		660.500	3.372		660.500	3.701		660.500	3.586		660.500	3.471		660.500	3.471													660.500	3.450		660.500	3.658		660.500	3.524
	661.000	3.678		661.000	3.791		661.000	3.718		661.000	3.962		661.000	3.673		661.000	3.673													661.000	3.803		661.000	4.002		661.000	3.628
	661.500	3.885		661.500	3.865		661.500	3.648		661.500	3.490		661.500	3.712		661.500	3.712													661.500	3.716		661.500	3.760		661.500	3.940
	662.000	3.657		662.000	3.574		662.000	3.530		662.000	3.586		662.000	3.629		662.000	3.629													662.000	3.755		662.000	3.461		662.000	3.812
	662.500	3.250		662.500	3.586		662.500	3.534		662.500	3.366		662.500	3.608		662.500	3.608													662.500	3.680		662.500	3.674		662.500	3.994
	663.000	3.891		663.000	3.820		663.000	3.640		663.000	3.760		663.000	3.619		663.000	3.619													663.000	3.700		663.000	3.693		663.000	3.992
	663.500	3.397		663.500	3.759		663.500	3.444		663.500	3.785		663.500	3.976		663.500	3.976													663.500	3.803		663.500	4.061		663.500	3.986
	664.000	3.499		664.000	3.782		664.000	3.397		664.000	3.829		664.000	3.673		664.000	3.673													664.000	3.629		664.000	3.791		664.000	4.076
	664.500	3.657		664.500	3.936		664.500	3.822		664.500	3.680		664.500	3.448		664.500	3.448													664.500	3.507		664.500	3.410		664.500	3.967
	665.000	4.076		665.000	3.496		665.000	3.656		665.000	3.770		665.000	3.500		665.000	3.500													665.000	3.669		665.000	3.557		665.000	3.879
	665.500	3.872		665.500	3.734		665.500	3.569		665.500	3.637		665.500	3.768		665.500	3.768													665.500	3.828		665.500	3.536		665.500	3.484
	666.000	3.933		666.000	3.931		666.000	3.895		666.000	3.917		666.000	3.707		666.000	3.707													666.000	3.879		666.000	3.590		666.000	3.848
	666.500	3.885		666.500	3.727		666.500	3.479		666.500	3.669		666.500	3.552		666.500	3.552													666.500	3.480		666.500	3.778		666.500	4.016
	667.000	3.674		667.000	3.805		667.000	3.879		667.000	3.817		667.000	3.803		667.000	3.803													667.000	3.662		667.000	3.534		667.000	3.625
	667.500	3.898		667.500	3.754		667.500	3.507		667.500	3.603		667.500	3.803		667.500	3.803													667.500	3.718		667.500	3.662		667.500	4.141
	668.000	3.750		668.000	3.545		668.000	3.734		668.000	3.985		668.000	3.629		668.000	3.629													668.000	3.618		668.000	3.941		668.000	4.031
	668.500	3.681		668.500	3.691		668.500	3.648		668.500	3.813		668.500	3.593		668.500	3.593																668.500	3.640		668.500	3.895
	669.000	3.583		669.000	3.647		669.000	3.657		669.000	3.833		669.000	3.736		669.000	3.736																669.000	3.879		669.000	3.828
	669.500	3.759		669.500	3.734		669.500	3.426		669.500	3.594		669.500	3.718		669.500	3.718																669.500	4.297		669.500	4.012
	670.000	3.611		670.000	3.946		670.000	3.611		670.000	3.493		670.000	3.625		670.000	3.625																670.000	4.398		670.000	3.879
	670.500	3.678		670.500	3.701		670.500	3.838		670.500	3.892		670.500	3.506		670.500	3.506																670.500	4.174		670.500	3.711
	671.000	4.091		671.000	3.619		671.000	3.614		671.000	3.608		671.000	3.879		671.000	3.879																671.000	3.850		671.000	3.879
	671.500	3.367		671.500	3.651		671.500	3.586		671.500	3.696		671.500	3.651		671.500	3.651																671.500	3.833		671.500	3.640
	672.000	3.681		672.000	3.517		672.000	3.743		672.000	3.997		672.000	3.270		672.000	3.270																672.000	4.089		672.000	3.787
	672.500	3.548		672.500	3.387		672.500	3.306		672.500	3.842		672.500	3.611		672.500	3.611																672.500	4.031		672.500	4.048
	673.000	3.607		673.000	3.338		673.000	3.701		673.000	3.813		673.000	4.002		673.000	4.002																673.000	4.267		673.000	3.738
	673.500	3.448		673.500	3.480		673.500	3.782		673.500	3.879		673.500	3.766		673.500	3.766																673.500	3.646		673.500	3.833
	674.000	3.758		674.000	3.477		674.000	3.519		674.000	3.701		674.000	3.437		674.000	3.437																674.000	3.551		674.000	4.012
	674.500	3.775		674.500	3.611		674.500	3.746		674.500	3.596		674.500	3.673		674.500	3.673																674.500	3.646		674.500	3.748
	675.000	3.484		675.000	3.454		675.000	3.748		675.000	3.791		675.000	3.855		675.000	3.855																675.000	3.986		675.000	3.548
	675.500	3.574		675.500	3.618		675.500	3.534		675.500	3.826		675.500	3.857		675.500	3.857																675.500	4.041		675.500	3.782
	676.000	3.720		676.000	3.601		676.000	3.270		676.000	3.490		676.000	3.712		676.000	3.712																676.000	3.923		676.000	3.850
	676.500	3.619		676.500	3.691		676.500	3.651		676.500	3.841		676.500	3.523		676.500	3.523																676.500	3.662		676.500	4.047
	677.000	3.820		677.000	3.639		677.000	3.692		677.000	3.363		677.000	3.663		677.000	3.663																677.000	3.962		677.000	3.680
	677.500	3.734		677.500	3.807		677.500	3.652		677.500	3.760		677.500	3.848		677.500	3.848																677.500	3.732		677.500	3.701
	678.000	3.639		678.000	3.946		678.000	3.541		678.000	3.750		678.000	3.615		678.000	3.615																678.000	3.901		678.000	3.603
	678.500	3.681		678.500	3.640		678.500	3.986		678.500	3.537		678.500	3.829		678.500	3.829																678.500	4.130		678.500	3.952
	679.000	3.812		679.000	3.818		679.000	3.647		679.000	3.807		679.000	3.574		679.000	3.574																679.000	3.861		679.000	3.605
	679.500	3.797		679.500	3.760		679.500	3.885		679.500	3.766		679.500	3.758		679.500	3.758																679.500	3.859		679.500	3.805
	680.000	3.442		680.000	3.684		680.000	3.564		680.000	3.956		680.000	3.750		680.000	3.750																680.000	3.984		680.000	3.673
	680.500	3.860		680.500	3.864		680.500	3.585		680.500	3.797		680.500	3.838		680.500	3.838																680.500	3.912		680.500	3.547
	681.000	3.458		681.000	3.865		681.000	3.583		681.000	3.652		681.000	3.797		681.000	3.797																681.000	3.774		681.000	3.636
	681.500	3.606		681.500	3.910		681.500	3.917		681.500	3.612		681.500	3.479		681.500	3.479																681.500	3.635		681.500	3.817
	682.000	3.778		682.000	3.648		682.000	3.614		682.000	3.604		682.000	3.484		682.000	3.484																682.000	3.568		682.000	3.330
	682.500	3.901		682.500	3.500		682.500	3.713		682.500	3.582		682.500	3.552		682.500	3.552																682.500	3.689		682.500	3.726
	683.000	3.590		683.000	3.458		683.000	3.734		683.000	4.017		683.000	3.480		683.000	3.480																683.000	3.624		683.000	3.882
	683.500	3.444		683.500	3.590		683.500	3.758		683.500	3.593		683.500	3.723		683.500	3.723																683.500	3.791		683.500	3.801
	684.000	3.376		684.000	3.770		684.000	3.775		684.000	3.833		684.000	3.528		684.000	3.528																684.000	3.691		684.000	3.722
	684.500	3.787		684.500	3.612		684.500	3.755		684.500	3.646		684.500	3.842		684.500	3.842																684.500	3.569		684.500	3.536
	685.000	3.615		685.000	3.360		685.000	3.673		685.000	3.467		685.000	3.926		685.000	3.926																685.000	3.689		685.000	3.571
	685.500	3.796		685.500	3.519		685.500	3.663		685.500	3.936		685.500	3.885		685.500	3.885																685.500	3.647		685.500	3.738
	686.000	3.471		686.000	3.927		686.000	3.796		686.000	3.820		686.000	3.468		686.000	3.468																686.000	3.445		686.000	3.586
	686.500	3.773		686.500	3.673		686.500	3.501		686.500	3.656		686.500	3.779		686.500	3.779																686.500	3.604		686.500	3.867
	687.000	3.410		687.000	3.684		687.000	3.967		687.000	3.689		687.000	3.625		687.000	3.625																687.000	3.603		687.000	3.561
	687.500	3.614		687.500	3.722		687.500	3.822		687.500	3.891		687.500	3.775		687.500	3.775																687.500	3.559		687.500	3.637
	688.000	3.891		688.000	3.782		688.000	3.652		688.000	3.834		688.000	3.637		688.000	3.637																688.000	3.350		688.000	3.606
	688.500	4.130		688.500	3.771		688.500	3.612		688.500	3.755		688.500	3.663		688.500	3.663																688.500	3.533		688.500	3.813
	689.000	3.818		689.000	3.624		689.000	3.792		689.000	3.612		689.000	3.817		689.000	3.817																689.000	3.723		689.000	3.479
	689.500	3.744		689.500	3.693		689.500	3.838		689.500	3.625		689.500	3.569		689.500	3.569																689.500	3.744		689.500	3.636
	690.000	3.865		690.000	3.813		690.000	3.848		690.000	3.480		690.000	3.397		690.000	3.397																690.000	4.045		690.000	3.722
	690.500	3.544		690.500	3.624		690.500	3.519		690.500	4.007		690.500	3.540		690.500	3.540																690.500	3.865		690.500	3.693
	691.000	3.474		691.000	3.455		691.000	3.618		691.000	3.834		691.000	3.728		691.000	3.728																691.000	3.677		691.000	3.647
	691.500	3.728		691.500	3.445		691.500	3.514		691.500	3.445		691.500	3.736		691.500	3.736																691.500	3.850		691.500	3.583
	692.000	3.696		692.000	3.641		692.000	3.571		692.000	3.461		692.000	3.987		692.000	3.987																692.000	3.390		692.000	3.646
	692.500	3.557		692.500	3.776		692.500	3.727		692.500	3.552		692.500	3.494		692.500	3.494																692.500	3.637		692.500	3.700
	693.000	3.579		693.000	3.590		693.000	3.601		693.000	3.511		693.000	3.503		693.000	3.503																693.000	3.869		693.000	3.511
	693.500	3.557		693.500	3.718		693.500	3.663		693.500	3.641		693.500	3.834		693.500	3.834																693.500	3.937		693.500	3.606
	694.000	3.879		694.000	3.855		694.000	3.494		694.000	3.640		694.000	3.669		694.000	3.669																694.000	3.739		694.000	3.455
	694.500	3.842		694.500	3.764		694.500	3.663		694.500	3.635		694.500	3.401		694.500	3.401																694.500	3.834		694.500	3.280
	695.000	3.651		695.000	3.807		695.000	3.728		695.000	3.523		695.000	3.612		695.000	3.612																695.000	3.879		695.000	3.619
	695.500	3.891		695.500	3.537		695.500	3.477		695.500	3.401		695.500	3.536		695.500	3.536																695.500	3.738		695.500	3.575
	696.000	3.964		696.000	3.734		696.000	3.429		696.000	3.734		696.000	3.574		696.000	3.574																696.000	3.848		696.000	3.596
	696.500	3.619		696.500	3.842		696.500	3.457		696.500	3.891		696.500	3.748		696.500	3.748																696.500	3.375		696.500	3.646
	697.000	3.667		697.000	3.501		697.000	3.656		697.000	3.473		697.000	3.764		697.000	3.764																697.000	3.951		697.000	3.834
	697.500	3.926		697.500	3.480		697.500	3.885		697.500	3.534		697.500	3.750		697.500	3.750																697.500	3.574		697.500	3.766
	698.000	3.748		698.000	3.593		698.000	3.447		698.000	3.962		698.000	3.865		698.000	3.865																698.000	3.812		698.000	3.295
	698.500	3.748		698.500	3.842		698.500	3.431		698.500	3.927		698.500	3.910		698.500	3.910																698.500	3.619		698.500	3.517
	699.000	3.841		699.000	3.854		699.000	3.990		699.000	3.711		699.000	3.758		699.000	3.758																699.000	3.663		699.000	3.448
	699.500	3.868		699.500	3.611		699.500	3.807		699.500	3.669		699.500	3.681		699.500	3.681																699.500	3.876		699.500	3.615
	700.000	3.673		700.000	3.863		700.000	3.353		700.000	3.926		700.000	3.807		700.000	3.807																700.000	3.722		700.000	3.582
	700.500	3.735		700.500	3.667		700.500	3.589		700.500	3.684		700.500	3.869		700.500	3.869																700.500	3.822		700.500	3.820
	701.000	3.662		701.000	3.415		701.000	3.727		701.000	3.882		701.000	3.803		701.000	3.803																701.000	3.601		701.000	3.647
	701.500	3.530		701.500	3.652		701.500	3.431		701.500	3.722		701.500	3.750		701.500	3.750																701.500	3.685		701.500	3.628
	702.000	3.707		702.000	3.619		702.000	3.633		702.000	3.419		702.000	3.561		702.000	3.561																702.000	3.891		702.000	3.807
	702.500	3.615		702.500	3.454		702.500	3.874		702.500	3.499		702.500	3.611		702.500	3.611																702.500	3.391		702.500	3.833
	703.000	3.533		703.000	3.865		703.000	3.608		703.000	3.888		703.000	4.055		703.000	4.055																703.000	3.820		703.000	3.764
	703.500	3.618		703.500	3.312		703.500	3.607		703.500	3.780		703.500	3.564		703.500	3.564																703.500	3.746		703.500	3.491
	704.000	3.891		704.000	3.312		704.000	3.705		704.000	3.557		704.000	3.711		704.000	3.711																704.000	3.624		704.000	3.869
	704.500	3.822		704.500	3.942		704.500	3.603		704.500	3.923		704.500	3.885		704.500	3.885																704.500	3.813		704.500	4.001
	705.000	3.594		705.000	3.453		705.000	3.646		705.000	3.886		705.000	3.674		705.000	3.674																705.000	3.854		705.000	3.521
	705.500	3.612		705.500	3.829		705.500	3.569		705.500	3.533		705.500	3.612		705.500	3.612																705.500	3.775		705.500	3.760
	706.000	3.419		706.000	3.816		706.000	3.869		706.000	3.636		706.000	3.624		706.000	3.624																706.000	3.673		706.000	3.592
	706.500	3.536		706.500	3.695		706.500	3.677		706.500	3.975		706.500	3.592		706.500	3.592																706.500	3.466		706.500	4.007
	707.000	3.461		707.000	3.860		707.000	3.763		707.000	3.782		707.000	3.602		707.000	3.602																707.000	3.805		707.000	4.455
	707.500	3.604		707.500	3.805		707.500	3.760		707.500	3.816		707.500	3.669		707.500	3.669																707.500	3.842		707.500	4.162
	708.000	3.734		708.000	3.946		708.000	4.053		708.000	3.722		708.000	3.689		708.000	3.689																708.000	3.791		708.000	4.479
	708.500	3.651		708.500	3.528		708.500	3.932		708.500	3.861		708.500	3.904		708.500	3.904																708.500	3.775		708.500	4.006
	709.000	3.656		709.000	3.677		709.000	3.813		709.000	3.652		709.000	3.854		709.000	3.854																709.000	3.937		709.000	4.301
	709.500	3.910		709.500	3.583		709.500	4.017		709.500	3.607		709.500	3.766		709.500	3.766																709.500	3.593		709.500	4.319
	710.000	3.606		710.000	3.874		710.000	3.692		710.000	3.421		710.000	3.801		710.000	3.801																710.000	3.807		710.000	4.805
	710.500	3.797		710.500	3.746		710.500	3.757		710.500	3.874		710.500	3.647		710.500	3.647																710.500	3.801		710.500	4.420
	711.000	3.466		711.000	3.641		711.000	3.530		711.000	3.590		711.000	3.628		711.000	3.628																711.000	3.689		711.000	4.234
	711.500	3.513		711.500	3.696		711.500	3.712		711.500	3.640		711.500	3.583		711.500	3.583																711.500	3.774		711.500	6.998
	712.000	3.689		712.000	3.732		712.000	3.718		712.000	3.619		712.000	3.809		712.000	3.809																712.000	3.692		712.000	4.259
	712.500	3.415		712.500	3.659		712.500	3.801		712.500	3.767		712.500	3.895		712.500	3.895																712.500	4.091		712.500	4.021
	713.000	3.444		713.000	3.569		713.000	3.330		713.000	3.384		713.000	3.670		713.000	3.670																713.000	3.680		713.000	7.635
	713.500	3.541		713.500	3.760		713.500	3.534		713.500	3.499		713.500	3.707		713.500	3.707																713.500	3.607		713.500	3.780
	714.000	3.691		714.000	3.670		714.000	3.643		714.000	3.681		714.000	3.432		714.000	3.432																714.000	3.585		714.000	4.550
	714.500	3.865		714.500	3.952		714.500	4.014		714.500	3.848		714.500	3.874		714.500	3.874																714.500	3.536		714.500	4.944
	715.000	3.797		715.000	3.861		715.000	3.409		715.000	3.444		715.000	3.432		715.000	3.432																715.000	3.684		715.000	3.770
	715.500	3.605		715.500	3.575		715.500	3.764		715.500	3.457		715.500	3.864		715.500	3.864																715.500	3.590		715.500	4.441
	716.000	3.809		716.000	4.007		716.000	3.885		716.000	3.303		716.000	3.378		716.000	3.378																716.000	3.669		716.000	4.297
	716.500	3.701		716.500	3.659		716.500	3.850		716.500	3.625		716.500	3.681		716.500	3.681																716.500	3.859		716.500	4.359
	717.000	3.684		717.000	3.701		717.000	3.813		717.000	3.807		717.000	3.797		717.000	3.797																717.000	3.941		717.000	3.976
	717.500	3.803		717.500	3.766		717.500	3.506		717.500	3.971		717.500	3.870		717.500	3.870																717.500	3.735		717.500	3.946
	718.000	3.803		718.000	3.568		718.000	3.810		718.000	3.956		718.000	3.490		718.000	3.490																718.000	3.707		718.000	4.179
	718.500	3.770		718.500	3.468		718.500	3.551		718.500	3.569		718.500	3.712		718.500	3.712																718.500	3.776		718.500	4.195
	719.000	3.306		719.000	3.735		719.000	3.945		719.000	3.703		719.000	3.586		719.000	3.586																719.000	3.552		719.000	4.704
	719.500	3.607		719.500	3.801		719.500	3.820		719.500	3.540		719.500	3.791		719.500	3.791																719.500	3.716		719.500	4.433
	720.000	3.568		720.000	3.673		720.000	3.564		720.000	3.574		720.000	3.689		720.000	3.689																720.000	3.736		720.000	3.533
	720.500	3.646		720.500	3.801		720.500	3.615		720.500	3.596		720.500	3.792		720.500	3.792																720.500	3.906		720.500	4.032
	721.000	3.891		721.000	3.689		721.000	3.791		721.000	3.646		721.000	3.548		721.000	3.548																721.000	3.603		721.000	4.148
	721.500	3.799		721.500	3.541		721.500	3.766		721.500	3.841		721.500	3.625		721.500	3.625																721.500	3.771		721.500	4.182
	722.000	3.863		722.000	3.862		722.000	3.454		722.000	3.678		722.000	3.384		722.000	3.384																722.000	3.974		722.000	4.562
	722.500	3.896		722.500	3.662		722.500	3.799		722.500	3.646		722.500	3.568		722.500	3.568																722.500	3.640		722.500	3.646
	723.000	3.826		723.000	3.822		723.000	3.523		723.000	3.650		723.000	3.852		723.000	3.852																723.000	3.521		723.000	4.147
	723.500	3.641		723.500	3.545		723.500	3.776		723.500	4.017		723.500	3.585		723.500	3.585																723.500	3.709		723.500	4.250
	724.000	3.536		724.000	3.723		724.000	3.519		724.000	3.736		724.000	3.779		724.000	3.779																724.000	3.904		724.000	7.457
	724.500	3.817		724.500	3.426		724.500	3.829		724.500	4.066		724.500	3.758		724.500	3.758																724.500	3.821		724.500	4.461
	725.000	3.738		725.000	3.524		725.000	3.629		725.000	3.545		725.000	3.895		725.000	3.895																725.000	3.466		725.000	5.347
	725.500	3.454		725.500	3.586		725.500	3.650		725.500	3.678		725.500	3.534		725.500	3.534																725.500	3.647		725.500	4.449
	726.000	3.834		726.000	3.519		726.000	3.841		726.000	3.390		726.000	3.951		726.000	3.951																726.000	3.923		726.000	4.445
	726.500	3.629		726.500	3.724		726.500	3.670		726.500	3.548		726.500	4.031		726.500	4.031																726.500	3.544		726.500	6.697
	727.000	3.909		727.000	3.826		727.000	3.739		727.000	3.557		727.000	3.743		727.000	3.743																727.000	3.886		727.000	4.313
	727.500	3.748		727.500	3.718		727.500	3.699		727.500	3.750		727.500	3.614		727.500	3.614																727.500	3.912		727.500	4.202
	728.000	3.294		728.000	3.513		728.000	3.623		728.000	3.841		728.000	3.530		728.000	3.530																728.000	3.839		728.000	3.977
	728.500	3.801		728.500	3.923		728.500	3.870		728.500	3.844		728.500	3.759		728.500	3.759																728.500	4.169		728.500	4.346
	729.000	3.673		729.000	3.865		729.000	3.700		729.000	3.562		729.000	3.691		729.000	3.691																729.000	3.812		729.000	4.455
	729.500	3.611		729.500	3.372		729.500	3.548		729.500	3.544		729.500	3.672		729.500	3.672																729.500	3.766		729.500	4.031
	730.000	3.734		730.000	3.696		730.000	3.615		730.000	3.367		730.000	3.612		730.000	3.612																730.000	3.727		730.000	4.449
	730.500	3.583		730.500	3.812		730.500	3.886		730.500	3.843		730.500	3.726		730.500	3.726																730.500	3.574		730.500	4.513
	731.000	3.674		731.000	3.667		731.000	3.807		731.000	3.574		731.000	3.561		731.000	3.561																731.000	3.705		731.000	9.341
	731.500	3.617		731.500	3.549		731.500	3.770		731.500	3.378		731.500	3.663		731.500	3.663																731.500	3.722		731.500	11.397
	732.000	3.680		732.000	3.775		732.000	3.667		732.000	3.796		732.000	3.767		732.000	3.767																732.000	3.540		732.000	8.315
	732.500	3.641		732.500	3.734		732.500	3.754		732.500	3.841		732.500	3.578		732.500	3.578																732.500	3.567		732.500	12.415
	733.000	3.848		733.000	3.681		733.000	3.663		733.000	3.859		733.000	3.847		733.000	3.847																733.000	3.596		733.000	11.382
	733.500	3.746		733.500	3.534		733.500	3.691		733.500	3.647		733.500	3.703		733.500	3.703																733.500	3.865		733.500	12.250
	734.000	3.484		734.000	3.242		734.000	3.597		734.000	3.718		734.000	3.630		734.000	3.630																734.000	3.637		734.000	8.720
	734.500	3.861		734.500	3.545		734.500	3.597		734.500	3.611		734.500	3.716		734.500	3.716																734.500	3.454		734.500	7.788
	735.000	3.712		735.000	3.883		735.000	3.691		735.000	3.700		735.000	3.590		735.000	3.590																735.000	3.787		735.000	6.992
	735.500	3.700		735.500	3.700		735.500	3.403		735.500	3.722		735.500	3.738		735.500	3.738																735.500	3.851		735.500	7.747
	736.000	3.734		736.000	3.541		736.000	3.727		736.000	3.480		736.000	3.603		736.000	3.603																736.000	3.312		736.000	12.629
	736.500	3.533		736.500	4.001		736.500	3.586		736.500	3.534		736.500	3.905		736.500	3.905																736.500	3.557		736.500	15.297
	737.000	3.379		737.000	4.006		737.000	3.480		737.000	3.590		737.000	3.712		737.000	3.712																737.000	3.592		737.000	12.146
	737.500	3.713		737.500	3.711		737.500	3.415		737.500	3.619		737.500	3.662		737.500	3.662																737.500	3.841		737.500	16.551
	738.000	3.834		738.000	3.545		738.000	3.936		738.000	3.912		738.000	3.735		738.000	3.735																738.000	3.821		738.000	12.136
	738.500	3.807		738.500	3.882		738.500	3.933		738.500	3.843		738.500	3.723		738.500	3.723																738.500	3.607		738.500	17.135
	739.000	3.739		739.000	3.757		739.000	3.450		739.000	3.674		739.000	3.758		739.000	3.758																739.000	3.713		739.000	14.887
	739.500	3.647		739.500	3.829		739.500	3.957		739.500	3.612		739.500	3.758		739.500	3.758																739.500	3.874		739.500	15.764
	740.000	3.746		740.000	3.920		740.000	3.942		740.000	3.354		740.000	3.571		740.000	3.571																740.000	3.636		740.000	14.474
	740.500	3.528		740.500	3.480		740.500	3.447		740.500	3.797		740.500	3.770		740.500	3.770																740.500	3.680		740.500	8.766
	741.000	3.754		741.000	3.636		741.000	3.885		741.000	3.626		741.000	3.608		741.000	3.608																741.000	3.604		741.000	13.494
	741.500	3.945		741.500	3.674		741.500	3.816		741.500	3.470		741.500	3.848		741.500	3.848																741.500	3.807		741.500	17.218
	742.000	3.476		742.000	4.112		742.000	3.483		742.000	3.574		742.000	3.672		742.000	3.672																742.000	3.766		742.000	19.913
	742.500	3.715		742.500	3.888		742.500	3.830		742.500	3.748		742.500	3.742		742.500	3.742																742.500	3.703		742.500	9.623
	743.000	3.865		743.000	3.895		743.000	3.813		743.000	3.454		743.000	3.552		743.000	3.552																743.000	3.932		743.000	9.680
	743.500	3.715		743.500	3.607		743.500	3.746		743.500	3.734		743.500	3.501		743.500	3.501																743.500	3.860		743.500	10.179
	744.000	3.795		744.000	3.937		744.000	3.906		744.000	3.294		744.000	3.795		744.000	3.795																744.000	4.077		744.000	10.615
	744.500	3.429		744.500	3.551		744.500	3.923		744.500	3.830		744.500	3.735		744.500	3.735																744.500	3.581		744.500	10.481
	745.000	3.848		745.000	3.604		745.000	3.966		745.000	3.775		745.000	3.652		745.000	3.652																745.000	3.967		745.000	4.885
	745.500	3.629		745.500	3.647		745.500	3.756		745.500	3.367		745.500	3.728		745.500	3.728																745.500	3.533		745.500	6.491
	746.000	3.760		746.000	3.627		746.000	3.950		746.000	3.306		746.000	3.607		746.000	3.607																746.000	3.736		746.000	4.654
	746.500	3.829		746.500	3.478		746.500	3.397		746.500	3.787		746.500	3.670		746.500	3.670																746.500	3.611		746.500	6.794
	747.000	3.736		747.000	3.636		747.000	3.861		747.000	3.672		747.000	3.822		747.000	3.822																747.000	3.673		747.000	9.485
	747.500	3.691		747.500	3.673		747.500	3.807		747.500	3.499		747.500	3.701		747.500	3.701																747.500	3.909		747.500	7.661
	748.000	3.484		748.000	3.635		748.000	3.782		748.000	3.189		748.000	3.597		748.000	3.597																748.000	3.970		748.000	9.539
	748.500	3.480		748.500	3.438		748.500	3.551		748.500	3.496		748.500	3.833		748.500	3.833																748.500	4.016		748.500	12.729
	749.000	3.953		749.000	3.706		749.000	3.812		749.000	2.943		749.000	3.562		749.000	3.562																749.000	4.158		749.000	10.791
	749.500	3.693		749.500	3.841		749.500	3.682		749.500	3.476		749.500	3.711		749.500	3.711																749.500	4.165		749.500	11.511
	750.000	3.838		750.000	3.689		750.000	3.496		750.000	3.530		750.000	3.748		750.000	3.748																750.000	3.758		750.000	16.039
	750.500	3.895		750.500	3.594		750.500	4.087		750.500	3.367		750.500	3.473		750.500	3.473																750.500	3.746		750.500	15.248
	751.000	3.759		751.000	3.885		751.000	3.903		751.000	3.597		751.000	3.764		751.000	3.764																751.000	3.856		751.000	13.258
	751.500	3.795		751.500	3.833		751.500	3.705		751.500	4.179		751.500	3.526		751.500	3.526																751.500	3.641		751.500	11.668
	752.000	3.625		752.000	3.625		752.000	3.820		752.000	3.754		752.000	3.755		752.000	3.755																752.000	3.419		752.000	10.578
	752.500	3.829		752.500	3.636		752.500	3.981		752.500	3.674		752.500	3.569		752.500	3.569																752.500	3.718		752.500	8.446
	753.000	3.674		753.000	3.674		753.000	3.674		753.000	3.811		753.000	3.797		753.000	3.797																753.000	3.838		753.000	5.962
	753.500	3.630		753.500	3.673		753.500	3.851		753.500	3.716		753.500	3.658		753.500	3.658																753.500	3.770		753.500	6.719
	754.000	3.785		754.000	3.461		754.000	3.635		754.000	3.854		754.000	3.723		754.000	3.723																754.000	3.528		754.000	8.841
	754.500	3.691		754.500	3.924		754.500	3.834		754.500	3.818		754.500	3.569		754.500	3.569																754.500	3.586		754.500	8.479
	755.000	3.775		755.000	3.809		755.000	3.689		755.000	3.590		755.000	3.691		755.000	3.691																755.000	3.652		755.000	9.645
	755.500	3.510		755.500	3.776		755.500	3.641		755.500	3.859		755.500	3.891		755.500	3.891																755.500	4.161		755.500	5.234
	756.000	3.909		756.000	3.833		756.000	3.952		756.000	3.722		756.000	3.685		756.000	3.685																756.000	4.142		756.000	9.149
	756.500	3.434		756.500	3.597		756.500	3.888		756.500	3.748		756.500	3.513		756.500	3.513																756.500	3.763		756.500	9.022
	757.000	3.506		757.000	3.379		757.000	3.782		757.000	3.678		757.000	3.952		757.000	3.952																757.000	3.677		757.000	8.906
	757.500	3.641		757.500	3.574		757.500	3.648		757.500	3.396		757.500	3.685		757.500	3.685																757.500	3.847		757.500	12.058
	758.000	3.596		758.000	3.574		758.000	3.713		758.000	3.701		758.000	3.611		758.000	3.611																758.000	3.956		758.000	9.752
	758.500	3.860		758.500	3.838		758.500	3.596		758.500	3.791		758.500	3.759		758.500	3.759																758.500	3.992		758.500	10.156
	759.000	3.937		759.000	3.579		759.000	4.073		759.000	3.750		759.000	3.477		759.000	3.477																759.000	3.981		759.000	13.771
	759.500	3.865		759.500	3.750		759.500	3.669		759.500	3.552		759.500	3.528		759.500	3.528																759.500	3.957		759.500	16.375
	760.000	3.568		760.000	3.748		760.000	3.912		760.000	3.779		760.000	3.551		760.000	3.551																760.000	3.916		760.000	12.189
	760.500	3.738		760.500	3.909		760.500	3.450		760.500	3.847		760.500	3.685		760.500	3.685																760.500	3.716		760.500	12.548
	761.000	3.696		761.000	3.940		761.000	3.776		761.000	3.640		761.000	3.544		761.000	3.544																761.000	3.972		761.000	8.269
	761.500	3.712		761.500	3.662		761.500	3.888		761.500	3.922		761.500	3.607		761.500	3.607																761.500	3.744		761.500	9.173
	762.000	3.589		762.000	3.776		762.000	3.770		762.000	3.718		762.000	3.829		762.000	3.829																762.000	3.650		762.000	10.893
	762.500	3.615		762.500	3.467		762.500	3.800		762.500	3.896		762.500	3.771		762.500	3.771																762.500	3.548		762.500	9.089
	763.000	3.646		763.000	3.724		763.000	3.622		763.000	3.774		763.000	3.507		763.000	3.507																763.000	3.768		763.000	11.316
	763.500	3.703		763.500	3.494		763.500	3.670		763.500	3.859		763.500	3.807		763.500	3.807																763.500	3.335		763.500	5.395
	764.000	3.611		764.000	3.812		764.000	3.547		764.000	3.596		764.000	3.746		764.000	3.746																764.000	3.770		764.000	8.545
	764.500	3.657		764.500	3.677		764.500	3.524		764.500	3.689		764.500	3.937		764.500	3.937																764.500	3.716		764.500	11.602
	765.000	3.801		765.000	3.251		765.000	3.750		765.000	3.444		765.000	3.750		765.000	3.750																765.000	3.844		765.000	11.717
	765.500	3.738		765.500	3.784		765.500	3.419		765.500	3.703		765.500	3.848		765.500	3.848																765.500	3.922		765.500	13.893
	766.000	3.648		766.000	3.980		766.000	3.681		766.000	3.829		766.000	3.854		766.000	3.854																766.000	4.069		766.000	7.750
	766.500	3.674		766.500	3.625		766.500	3.923		766.500	3.657		766.500	3.828		766.500	3.828																766.500	3.986		766.500	9.737
	767.000	3.809		767.000	4.034		767.000	3.624		767.000	3.447		767.000	3.891		767.000	3.891																767.000	3.674		767.000	8.665
	767.500	3.458		767.500	3.895		767.500	3.458		767.500	3.864		767.500	3.506		767.500	3.506																767.500	3.833		767.500	8.110
	768.000	3.700		768.000	3.608		768.000	3.658		768.000	3.689		768.000	3.583		768.000	3.583																768.000	3.891		768.000	8.628
	768.500	3.528		768.500	3.841		768.500	3.491		768.500	3.817		768.500	3.680		768.500	3.680																768.500	3.870		768.500	8.752
	769.000	3.548		769.000	3.869		769.000	3.590		769.000	3.852		769.000	3.681		769.000	3.681																769.000	4.096		769.000	6.325
	769.500	3.960		769.500	3.569		769.500	3.842		769.500	3.759		769.500	3.805		769.500	3.805																769.500	4.167		769.500	7.301
	770.000	3.900		770.000	3.771		770.000	3.506		770.000	3.678		770.000	3.809		770.000	3.809																770.000	4.001		770.000	10.257
	770.500	3.703		770.500	3.695		770.500	3.796		770.500	3.593		770.500	3.259		770.500	3.259																770.500	3.860		770.500	4.584
	771.000	3.895		771.000	3.771		771.000	3.876		771.000	3.663		771.000	3.589		771.000	3.589																771.000	3.786		771.000	11.703
	771.500	3.833		771.500	3.624		771.500	3.750		771.500	3.728		771.500	3.635		771.500	3.635																771.500	3.677		771.500	12.744
	772.000	3.533		772.000	4.139		772.000	3.523		772.000	3.473		772.000	3.523		772.000	3.523																772.000	3.900		772.000	15.875
	772.500	3.566		772.500	3.569		772.500	3.722		772.500	3.567		772.500	3.964		772.500	3.964																772.500	3.711		772.500	12.440
	773.000	3.604		773.000	3.611		773.000	3.669		773.000	3.571		773.000	3.612		773.000	3.612																773.000	3.562		773.000	7.403
	773.500	3.579		773.500	3.913		773.500	3.759		773.500	3.722		773.500	3.695		773.500	3.695																773.500	3.363		773.500	11.327
	774.000	3.701		774.000	3.489		774.000	3.803		774.000	3.490		774.000	3.805		774.000	3.805																774.000	3.557		774.000	16.448
	774.500	3.904		774.500	3.888		774.500	3.743		774.500	3.711		774.500	4.047		774.500	4.047																774.500	3.994		774.500	10.046
	775.000	4.007		775.000	3.454		775.000	3.419		775.000	3.879		775.000	3.597		775.000	3.597																775.000	4.281		775.000	13.630
	775.500	3.933		775.500	3.550		775.500	3.788		775.500	3.780		775.500	3.628		775.500	3.628																775.500	4.147		775.500	12.502
	776.000	3.506		776.000	3.362		776.000	3.709		776.000	3.829		776.000	3.590		776.000	3.590																776.000	3.981		776.000	10.099
	776.500	3.734		776.500	3.770		776.500	3.901		776.500	3.471		776.500	3.868		776.500	3.868																776.500	4.458		776.500	11.954
	777.000	3.552		777.000	3.455		777.000	3.869		777.000	3.723		777.000	3.770		777.000	3.770																777.000	3.809		777.000	6.181
	777.500	3.534		777.500	3.536		777.500	3.770		777.500	3.701		777.500	3.822		777.500	3.822																777.500	4.052		777.500	7.272
	778.000	3.750		778.000	3.895		778.000	3.841		778.000	3.844		778.000	3.652		778.000	3.652																778.000	3.684		778.000	7.857
	778.500	3.855		778.500	3.912		778.500	3.669		778.500	3.900		778.500	3.640		778.500	3.640																778.500	3.608		778.500	11.536
	779.000	3.711		779.000	3.611		779.000	3.742		779.000	3.597		779.000	3.720		779.000	3.720																779.000	4.079		779.000	15.611
	779.500	3.583		779.500	3.739		779.500	3.926		779.500	3.701		779.500	3.640		779.500	3.640																779.500	3.713		779.500	7.228
	780.000	3.501		780.000	3.524		780.000	3.507		780.000	3.770		780.000	3.611		780.000	3.611																780.000	4.199		780.000	7.283
	780.500	3.701		780.500	3.766		780.500	3.913		780.500	3.945		780.500	3.718		780.500	3.718																780.500	4.116		780.500	4.145
	781.000	3.754		781.000	3.701		781.000	3.766		781.000	3.701		781.000	3.635		781.000	3.635																781.000	3.820		781.000	4.739
	781.500	3.603		781.500	3.604		781.500	3.589		781.500	3.754		781.500	3.734		781.500	3.734																781.500	3.723		781.500	4.458
	782.000	3.883		782.000	3.536		782.000	3.803		782.000	3.477		782.000	3.611		782.000	3.611																782.000	3.915		782.000	4.415
	782.500	3.300		782.500	3.754		782.500	3.722		782.500	3.641		782.500	3.785		782.500	3.785																782.500	3.997		782.500	4.139
	783.000	3.950		783.000	3.746		783.000	3.812		783.000	3.552		783.000	3.770		783.000	3.770																783.000	3.974		783.000	4.654
	783.500	3.538		783.500	3.673		783.500	3.771		783.500	3.904		783.500	3.557		783.500	3.557																783.500	3.760		783.500	4.267
	784.000	3.886		784.000	3.606		784.000	3.540		784.000	3.946		784.000	3.678		784.000	3.678																784.000	3.612		784.000	4.589
	784.500	3.759		784.500	3.834		784.500	3.564		784.500	3.796		784.500	3.758		784.500	3.758																784.500	4.012		784.500	8.954
	785.000	3.586		785.000	3.635		785.000	3.864		785.000	4.027		785.000	3.557		785.000	3.557																785.000	3.967		785.000	9.249
	785.500	3.787		785.500	3.711		785.500	3.608		785.500	3.574		785.500	3.670		785.500	3.670																785.500	3.967		785.500	8.403
	786.000	3.854		786.000	3.339		786.000	3.760		786.000	3.693		786.000	3.647		786.000	3.647																786.000	3.776		786.000	4.798
	786.500	3.564		786.500	3.755		786.500	3.523		786.500	3.838		786.500	3.685		786.500	3.685																786.500	3.932		786.500	7.946
	787.000	3.533		787.000	3.524		787.000	3.624		787.000	3.673		787.000	3.669		787.000	3.669																787.000	3.734		787.000	8.108
	787.500	3.860		787.500	3.743		787.500	3.808		787.500	3.718		787.500	3.833		787.500	3.833																787.500	3.586		787.500	6.526
	788.000	3.705		788.000	3.803		788.000	3.703		788.000	3.926		788.000	3.791		788.000	3.791																788.000	3.541		788.000	7.376
	788.500	3.693		788.500	3.583		788.500	3.582		788.500	3.684		788.500	3.847		788.500	3.847																788.500	3.756		788.500	8.238
	789.000	3.787		789.000	3.421		789.000	3.829		789.000	3.652		789.000	3.718		789.000	3.718																789.000	3.646		789.000	8.584
	789.500	3.746		789.500	3.852		789.500	3.910		789.500	3.561		789.500	3.600		789.500	3.600																789.500	3.728		789.500	8.036
	790.000	3.728		790.000	3.425		790.000	4.170		790.000	3.805		790.000	3.471		790.000	3.471																790.000	3.586		790.000	4.535
	790.500	3.754		790.500	3.782		790.500	3.735		790.500	3.738		790.500	3.776		790.500	3.776																790.500	3.780		790.500	4.312
	791.000	3.507		791.000	3.892		791.000	3.874		791.000	3.933		791.000	3.813		791.000	3.813																791.000	3.612		791.000	4.488
	791.500	3.614		791.500	3.922		791.500	3.791		791.500	3.982		791.500	3.723		791.500	3.723																791.500	3.662		791.500	7.880
	792.000	3.669		792.000	3.854		792.000	3.766		792.000	3.727		792.000	3.438		792.000	3.438																792.000	3.890		792.000	4.833
	792.500	3.633		792.500	3.444		792.500	3.480		792.500	4.017		792.500	3.910		792.500	3.910																792.500	3.934		792.500	7.391
	793.000	3.326		793.000	3.809		793.000	3.994		793.000	3.544		793.000	3.838		793.000	3.838																793.000	3.926		793.000	7.785
	793.500	3.691		793.500	3.787		793.500	3.536		793.500	3.501		793.500	3.716		793.500	3.716																793.500	3.904		793.500	4.993
	794.000	3.888		794.000	3.776		794.000	3.691		794.000	3.778		794.000	3.750		794.000	3.750																794.000	3.703		794.000	9.721
	794.500	3.956		794.500	4.122		794.500	3.693		794.500	3.550		794.500	3.750		794.500	3.750																794.500	4.027		794.500	7.356
	795.000	3.812		795.000	3.711		795.000	3.713		795.000	3.624		795.000	3.754		795.000	3.754																795.000	4.096		795.000	11.858
	795.500	3.813		795.500	3.701		795.500	3.674		795.500	3.596		795.500	3.797		795.500	3.797																795.500	4.163		795.500	11.156
	796.000	3.709		796.000	3.945		796.000	3.942		796.000	3.506		796.000	3.630		796.000	3.630																796.000	3.722		796.000	17.607
	796.500	3.689		796.500	3.691		796.500	3.695		796.500	3.562		796.500	4.055		796.500	4.055																796.500	4.139		796.500	19.192
	797.000	3.658		797.000	3.746		797.000	3.800		797.000	3.413		797.000	4.056		797.000	4.056																797.000	3.646		797.000	15.827
	797.500	3.912		797.500	3.562		797.500	3.614		797.500	3.834		797.500	3.707		797.500	3.707																797.500	3.746		797.500	14.657
	798.000	3.843		798.000	3.787		798.000	3.763		798.000	3.569		798.000	3.807		798.000	3.807																798.000	3.619		798.000	13.552
	798.500	4.061		798.500	3.625		798.500	3.628		798.500	3.876		798.500	3.855		798.500	3.855																798.500	3.869		798.500	16.712
	799.000	3.454		799.000	3.534		799.000	3.962		799.000	3.833		799.000	3.466		799.000	3.466																799.000	3.933		799.000	19.140
	799.500	3.712		799.500	3.540		799.500	3.882		799.500	3.726		799.500	3.722		799.500	3.722																799.500	4.020		799.500	19.276
	800.000	3.652		800.000	3.770		800.000	3.713		800.000	3.551		800.000	3.562		800.000	3.562																800.000	3.818		800.000	16.013
	800.500	3.813		800.500	3.611		800.500	3.705		800.500	3.586		800.500	3.315		800.500	3.315																800.500	3.746		800.500	14.213
	801.000	3.513		801.000	3.760		801.000	3.590		801.000	3.607		801.000	3.746		801.000	3.746																801.000	3.637		801.000	7.895
	801.500	3.569		801.500	3.289		801.500	3.695		801.500	3.951		801.500	3.674		801.500	3.674																801.500	3.750		801.500	7.004
	802.000	3.971		802.000	3.471		802.000	3.933		802.000	3.669		802.000	3.415		802.000	3.415																802.000	3.509		802.000	7.710
	802.500	4.011		802.500	3.834		802.500	3.865		802.500	3.891		802.500	3.444		802.500	3.444																802.500	3.607		802.500	9.266
	803.000	3.700		803.000	3.854		803.000	3.594		803.000	3.635		803.000	3.754		803.000	3.754																803.000	4.061		803.000	5.980
	803.500	3.803		803.500	3.574		803.500	3.614		803.500	3.479		803.500	3.663		803.500	3.663																803.500	3.904		803.500	8.453
	804.000	3.501		804.000	3.685		804.000	3.608		804.000	3.376		804.000	3.986		804.000	3.986																804.000	3.693		804.000	13.088
	804.500	3.543		804.500	3.590		804.500	3.562		804.500	3.575		804.500	3.471		804.500	3.471																804.500	4.187		804.500	9.632
	805.000	3.754		805.000	3.797		805.000	3.514		805.000	3.640		805.000	3.751		805.000	3.751																805.000	4.657		805.000	13.972
	805.500	3.905		805.500	3.562		805.500	3.891		805.500	3.669		805.500	4.122		805.500	4.122																805.500	3.761		805.500	17.653
	806.000	4.122		806.000	3.888		806.000	3.895		806.000	3.470		806.000	4.005		806.000	4.005																806.000	4.346		806.000	16.308
	806.500	3.931		806.500	3.808		806.500	3.803		806.500	3.571		806.500	3.926		806.500	3.926																806.500	5.744		806.500	16.482
	807.000	3.673		807.000	3.612		807.000	3.407		807.000	3.441		807.000	3.567		807.000	3.567																807.000	4.407		807.000	9.916
	807.500	3.750		807.500	3.524		807.500	4.101		807.500	3.735		807.500	3.552		807.500	3.552																807.500	4.675		807.500	11.558
	808.000	3.971		808.000	4.021		808.000	3.695		808.000	3.906		808.000	3.927		808.000	3.927																808.000	7.392		808.000	8.587
	808.500	3.500		808.500	3.689		808.500	3.655		808.500	3.723		808.500	3.397		808.500	3.397																808.500	6.829		808.500	9.540
	809.000	3.561		809.000	3.841		809.000	3.425		809.000	3.720		809.000	4.174		809.000	4.174																809.000	5.335		809.000	9.764
	809.500	3.760		809.500	4.130		809.500	3.583		809.500	3.937		809.500	3.360		809.500	3.360																809.500	12.169		809.500	11.150
	810.000	3.722		810.000	3.607		810.000	3.723		810.000	3.868		810.000	3.801		810.000	3.801																810.000	11.439		810.000	17.224
	810.500	3.480		810.500	3.467		810.500	3.670		810.500	3.646		810.500	3.829		810.500	3.829																810.500	16.946		810.500	17.449
	811.000	3.723		811.000	3.648		811.000	3.848		811.000	3.597		811.000	3.852		811.000	3.852																811.000	10.258		811.000	12.998
	811.500	3.861		811.500	3.326		811.500	3.506		811.500	3.641		811.500	3.615		811.500	3.615																811.500	9.174		811.500	10.371
	812.000	3.479		812.000	3.541		812.000	3.619		812.000	3.775		812.000	3.582		812.000	3.582																812.000	4.869		812.000	9.375
	812.500	3.812		812.500	3.915		812.500	3.826		812.500	3.517		812.500	3.592		812.500	3.592																812.500	7.297		812.500	9.630
	813.000	3.574		813.000	4.001		813.000	3.801		813.000	3.778		813.000	3.523		813.000	3.523																813.000	6.978		813.000	16.187
	813.500	3.680		813.500	3.579		813.500	3.579		813.500	4.016		813.500	3.403		813.500	3.403																813.500	4.502		813.500	16.611
	814.000	3.967		814.000	3.774		814.000	3.813		814.000	3.534		814.000	3.480		814.000	3.480																814.000	4.278		814.000	13.939
	814.500	3.635		814.500	3.707		814.500	3.829		814.500	3.987		814.500	3.624		814.500	3.624																814.500	4.250		814.500	8.003
	815.000	3.494		815.000	3.764		815.000	3.712		815.000	3.637		815.000	3.779		815.000	3.779																815.000	3.834		815.000	8.778
	815.500	3.782		815.500	3.896		815.500	3.844		815.500	3.844		815.500	3.636		815.500	3.636																815.500	4.245		815.500	11.679
	816.000	3.964		816.000	3.830		816.000	3.614		816.000	3.332		816.000	3.510		816.000	3.510																816.000	4.330		816.000	16.044
	816.500	3.829		816.500	3.680		816.500	3.709		816.500	3.562		816.500	3.625		816.500	3.625																816.500	3.910		816.500	13.084
	817.000	3.913		817.000	3.523		817.000	3.473		817.000	3.300		817.000	3.489		817.000	3.489																817.000	3.956		817.000	16.801
	817.500	3.891		817.500	3.813		817.500	3.615		817.500	3.695		817.500	3.536		817.500	3.536																817.500	3.931		817.500	19.858
	818.000	3.792		818.000	3.528		818.000	3.625		818.000	3.812		818.000	3.746		818.000	3.746																818.000	4.501		818.000	13.961
	818.500	3.633		818.500	3.833		818.500	3.581		818.500	3.257		818.500	3.651		818.500	3.651																818.500	3.718		818.500	16.772
	819.000	3.544		819.000	3.426		819.000	3.713		819.000	3.722		819.000	3.528		819.000	3.528																819.000	4.604		819.000	16.042
	819.500	3.716		819.500	3.981		819.500	3.484		819.500	3.734		819.500	3.387		819.500	3.387																819.500	3.692		819.500	12.621
	820.000	3.758		820.000	3.718		820.000	3.528		820.000	3.734		820.000	3.536		820.000	3.536																820.000	4.569		820.000	9.161
	820.500	3.722		820.500	4.000		820.500	3.603		820.500	3.636		820.500	3.829		820.500	3.829																820.500	4.522		820.500	15.467
	821.000	3.711		821.000	3.656		821.000	3.879		821.000	3.838		821.000	3.442		821.000	3.442																821.000	4.263		821.000	11.163
	821.500	3.754		821.500	3.748		821.500	3.766		821.500	3.625		821.500	3.562		821.500	3.562																821.500	4.378		821.500	9.203
	822.000	3.813		822.000	3.581		822.000	3.326		822.000	3.514		822.000	3.552		822.000	3.552																822.000	4.680		822.000	4.601
	822.500	3.562		822.500	4.142		822.500	3.489		822.500	3.860		822.500	3.579		822.500	3.579																822.500	4.219		822.500	4.482
	823.000	3.646		823.000	3.629		823.000	3.678		823.000	3.951		823.000	3.670		823.000	3.670																823.000	4.802		823.000	4.259
	823.500	3.824		823.500	3.910		823.500	3.848		823.500	3.791		823.500	3.419		823.500	3.419																823.500	4.415		823.500	4.367
	824.000	3.601		824.000	3.734		824.000	3.803		824.000	3.607		824.000	3.693		824.000	3.693																824.000	4.608		824.000	4.174
	824.500	3.637		824.500	3.770		824.500	3.750		824.500	3.732		824.500	3.892		824.500	3.892																824.500	4.563		824.500	6.900
	825.000	3.674		825.000	3.534		825.000	3.567		825.000	3.540		825.000	3.787		825.000	3.787																825.000	4.795		825.000	8.259
	825.500	3.545		825.500	3.493		825.500	3.652		825.500	3.707		825.500	3.824		825.500	3.824																825.500	12.036		825.500	9.723
	826.000	3.701		826.000	3.910		826.000	3.767		826.000	3.651		826.000	3.848		826.000	3.848																826.000	13.116		826.000	8.896
	826.500	3.644		826.500	3.970		826.500	3.662		826.500	3.507		826.500	3.454		826.500	3.454																826.500	5.251		826.500	7.916
	827.000	3.786		827.000	4.100		827.000	3.705		827.000	3.929		827.000	3.755		827.000	3.755																827.000	12.884		827.000	4.680
	827.500	3.538		827.500	3.635		827.500	3.571		827.500	3.756		827.500	3.923		827.500	3.923																827.500	11.236		827.500	4.422
	828.000	3.312		828.000	4.130		828.000	3.537		828.000	3.607		828.000	3.657		828.000	3.657																828.000	15.705		828.000	4.571
	828.500	3.807		828.500	4.032		828.500	3.797		828.500	4.036		828.500	3.583		828.500	3.583																828.500	9.155		828.500	4.382
	829.000	3.748		829.000	3.817		829.000	3.603		829.000	3.586		829.000	3.799		829.000	3.799																829.000	5.316		829.000	6.376
	829.500	3.603		829.500	3.727		829.500	3.652		829.500	3.635		829.500	3.552		829.500	3.552																829.500	5.662		829.500	7.278
	830.000	3.557		830.000	3.754		830.000	3.514		830.000	3.519		830.000	3.552		830.000	3.552																830.000	8.984		830.000	4.300
	830.500	3.582		830.500	3.506		830.500	3.987		830.500	3.904		830.500	3.471		830.500	3.471																830.500	7.194		830.500	4.610
	831.000	3.633		831.000	3.770		831.000	3.841		831.000	3.906		831.000	3.567		831.000	3.567																831.000	7.084		831.000	11.806
	831.500	3.689		831.500	3.885		831.500	3.931		831.500	3.960		831.500	3.537		831.500	3.537																831.500	16.006		831.500	8.179
	832.000	3.896		832.000	3.593		832.000	3.754		832.000	3.640		832.000	3.630		832.000	3.630																832.000	16.381		832.000	6.920
	832.500	4.005		832.500	3.701		832.500	3.538		832.500	3.924		832.500	3.517		832.500	3.517																832.500	16.179		832.500	8.059
	833.000	3.438		833.000	3.618		833.000	4.001		833.000	3.558		833.000	3.586		833.000	3.586																833.000	13.942		833.000	8.131
	833.500	3.801		833.500	3.982		833.500	3.722		833.500	3.743		833.500	3.814		833.500	3.814																833.500	11.753		833.500	11.557
	834.000	3.766		834.000	3.818		834.000	3.624		834.000	3.636		834.000	3.957		834.000	3.957																834.000	9.231		834.000	8.732
	834.500	3.615		834.500	3.407		834.500	3.667		834.500	3.734		834.500	3.746		834.500	3.746																834.500	9.831		834.500	8.394
	835.000	3.478		835.000	3.607		835.000	3.782		835.000	3.669		835.000	3.864		835.000	3.864																835.000	6.072		835.000	10.900
	835.500	3.662		835.500	3.571		835.500	3.796		835.500	3.735		835.500	3.750		835.500	3.750																835.500	9.623		835.500	8.566
	836.000	3.461		836.000	3.585		836.000	3.863		836.000	3.799		836.000	3.778		836.000	3.778																836.000	15.261		836.000	14.305
	836.500	3.805		836.500	3.718		836.500	3.612		836.500	3.557		836.500	3.353		836.500	3.353																836.500	11.770		836.500	9.570
	837.000	3.614		837.000	3.861		837.000	3.922		837.000	3.603		837.000	3.506		837.000	3.506																837.000	12.019		837.000	10.581
	837.500	3.839		837.500	3.669		837.500	3.544		837.500	3.917		837.500	3.544		837.500	3.544																837.500	15.148		837.500	15.653
	838.000	3.705		838.000	3.247		838.000	3.966		838.000	3.746		838.000	3.782		838.000	3.782																838.000	11.151		838.000	12.686
	838.500	3.626		838.500	3.640		838.500	3.881		838.500	3.562		838.500	3.767		838.500	3.767																838.500	9.835		838.500	12.062
	839.000	3.788		839.000	3.748		839.000	3.723		839.000	3.582		839.000	3.677		839.000	3.677																839.000	13.652		839.000	5.431
	839.500	3.656		839.500	4.001		839.500	3.905		839.500	3.748		839.500	3.778		839.500	3.778																839.500	14.179		839.500	9.177
	840.000	3.992		840.000	3.356		840.000	3.712		840.000	3.607		840.000	3.926		840.000	3.926																840.000	14.645		840.000	16.154
	840.500	4.053		840.500	3.557		840.500	3.909		840.500	3.596		840.500	3.957		840.500	3.957																840.500	8.313		840.500	14.015
	841.000	3.922		841.000	3.910		841.000	3.585		841.000	3.641		841.000	3.619		841.000	3.619																841.000	13.360		841.000	12.262
	841.500	3.785		841.500	3.759		841.500	3.713		841.500	3.712		841.500	3.711		841.500	3.711																841.500	15.127		841.500	16.105
	842.000	3.782		842.000	3.728		842.000	3.479		842.000	3.528		842.000	3.770		842.000	3.770																842.000	14.368		842.000	17.330
	842.500	3.691		842.500	3.946		842.500	3.780		842.500	3.689		842.500	4.072		842.500	4.072																842.500	8.638		842.500	16.801
	843.000	3.956		843.000	3.705		843.000	3.818		843.000	3.624		843.000	3.860		843.000	3.860																843.000	10.441		843.000	18.096
	843.500	3.716		843.500	3.536		843.500	3.659		843.500	3.689		843.500	3.652		843.500	3.652																843.500	5.675		843.500	17.216
	844.000	3.607		844.000	3.713		844.000	3.618		844.000	3.770		844.000	3.715		844.000	3.715																844.000	4.842		844.000	16.453
	844.500	3.541		844.500	3.586		844.500	3.691		844.500	3.552		844.500	3.701		844.500	3.701																844.500	3.970		844.500	19.228
	845.000	3.732		845.000	3.946		845.000	3.607		845.000	3.693		845.000	3.828		845.000	3.828																845.000	5.201		845.000	15.062
	845.500	3.915		845.500	3.574		845.500	3.516		845.500	3.805		845.500	3.589		845.500	3.589																845.500	4.252		845.500	6.956
	846.000	3.913		846.000	3.569		846.000	3.603		846.000	3.800		846.000	3.785		846.000	3.785																846.000	5.082		846.000	4.352
	846.500	3.947		846.500	3.552		846.500	3.641		846.500	3.964		846.500	3.551		846.500	3.551																846.500	8.073		846.500	4.693
	847.000	3.384		847.000	3.826		847.000	3.896		847.000	3.861		847.000	3.861		847.000	3.861																847.000	5.688		847.000	8.916
	847.500	3.635		847.500	3.785		847.500	3.484		847.500	3.775		847.500	3.818		847.500	3.818																847.500	5.675		847.500	6.808
	848.000	3.668		848.000	3.625		848.000	3.409		848.000	3.318		848.000	3.484		848.000	3.484																848.000	4.993		848.000	7.109
	848.500	3.568		848.500	3.693		848.500	3.759		848.500	3.540		848.500	3.431		848.500	3.431																848.500	3.809		848.500	4.628
	849.000	3.968		849.000	3.680		849.000	3.516		849.000	3.659		849.000	3.523		849.000	3.523																849.000	4.027		849.000	8.032
	849.500	3.723		849.500	3.288		849.500	3.618		849.500	3.850		849.500	3.305		849.500	3.305																849.500	3.982		849.500	8.478
	850.000	3.951		850.000	3.375		850.000	3.913		850.000	3.628		850.000	3.646		850.000	3.646																850.000	3.956		850.000	10.829
	850.500	3.912		850.500	3.625		850.500	3.799		850.500	3.805		850.500	3.536		850.500	3.536																850.500	4.044		850.500	7.868
	851.000	3.715		851.000	3.589		851.000	3.716		851.000	3.538		851.000	3.986		851.000	3.986																851.000	4.167		851.000	7.794
	851.500	3.407		851.500	3.768		851.500	3.844		851.500	3.812		851.500	3.695		851.500	3.695																851.500	4.620		851.500	7.209
	852.000	3.927		852.000	3.350		852.000	3.455		852.000	3.626		852.000	3.732		852.000	3.732																852.000	4.057		852.000	8.386
	852.500	3.484		852.500	3.499		852.500	3.807		852.500	3.826		852.500	3.650		852.500	3.650																852.500	4.005		852.500	11.913
	853.000	3.385		853.000	3.597		853.000	3.528		853.000	3.883		853.000	3.734		853.000	3.734																853.000	4.102		853.000	11.410
	853.500	3.586		853.500	3.881		853.500	3.922		853.500	4.042		853.500	3.689		853.500	3.689																853.500	3.652		853.500	13.481
	854.000	3.559		854.000	3.739		854.000	3.586		854.000	4.014		854.000	3.677		854.000	3.677																854.000	4.200		854.000	12.581
	854.500	3.606		854.500	3.807		854.500	3.945		854.500	3.657		854.500	3.850		854.500	3.850																854.500	4.020		854.500	10.659
	855.000	3.718		855.000	3.650		855.000	3.775		855.000	3.707		855.000	3.384		855.000	3.384																855.000	4.069		855.000	10.082
	855.500	3.681		855.500	3.852		855.500	3.786		855.500	3.550		855.500	3.895		855.500	3.895																855.500	4.153		855.500	9.048
	856.000	3.586		856.000	3.593		856.000	3.484		856.000	3.848		856.000	3.580		856.000	3.580																856.000	3.967		856.000	11.441
	856.500	3.673		856.500	3.648		856.500	3.906		856.500	3.656		856.500	3.583		856.500	3.583																856.500	3.926		856.500	12.573
	857.000	3.590		857.000	3.689		857.000	3.600		857.000	3.655		857.000	3.689		857.000	3.689																857.000	3.776		857.000	7.359
	857.500	3.658		857.500	3.738		857.500	3.850		857.500	3.813		857.500	3.764		857.500	3.764																857.500	3.689		857.500	5.314
	858.000	3.558		858.000	3.803		858.000	3.583		858.000	3.742		858.000	3.601		858.000	3.601																858.000	3.680		858.000	10.693
	858.500	3.674		858.500	3.574		858.500	3.829		858.500	3.657		858.500	3.618		858.500	3.618																858.500	3.711		858.500	4.483
	859.000	3.667		859.000	3.821		859.000	3.574		859.000	3.713		859.000	3.429		859.000	3.429																859.000	3.713		859.000	4.999
	859.500	3.655		859.500	3.575		859.500	3.612		859.500	3.746		859.500	3.569		859.500	3.569																859.500	3.961		859.500	4.765
	860.000	3.437		860.000	3.318		860.000	3.575		860.000	3.367		860.000	3.695		860.000	3.695																860.000	3.859		860.000	5.778
	860.500	3.922		860.500	3.501		860.500	3.528		860.500	3.397		860.500	3.611		860.500	3.611																860.500	3.636		860.500	7.181
	861.000	3.607		861.000	3.674		861.000	3.906		861.000	3.838		861.000	3.820		861.000	3.820																861.000	3.619		861.000	5.428
	861.500	3.859		861.500	3.748		861.500	3.778		861.500	3.625		861.500	3.646		861.500	3.646																861.500	3.848		861.500	5.554
	862.000	3.843		862.000	3.689		862.000	3.882		862.000	3.625		862.000	3.890		862.000	3.890																862.000	3.732		862.000	4.535
	862.500	3.760		862.500	3.615		862.500	3.844		862.500	3.608		862.500	3.574		862.500	3.574																862.500	3.760		862.500	4.831
	863.000	3.548		863.000	3.799		863.000	3.776		863.000	3.491		863.000	3.767		863.000	3.767																863.000	3.956		863.000	6.701
	863.500	3.409		863.500	3.883		863.500	3.479		863.500	3.699		863.500	3.763		863.500	3.763																863.500	3.829		863.500	5.936
	864.000	3.568		864.000	3.718		864.000	3.900		864.000	3.562		864.000	3.771		864.000	3.771																864.000	3.575		864.000	4.725
	864.500	3.530		864.500	3.738		864.500	3.841		864.500	3.662		864.500	3.910		864.500	3.910																864.500	4.011		864.500	4.900
	865.000	3.651		865.000	3.922		865.000	3.842		865.000	3.490		865.000	3.607		865.000	3.607																865.000	3.813		865.000	8.286
	865.500	3.552		865.500	3.869		865.500	3.780		865.500	3.614		865.500	3.507		865.500	3.507																865.500	4.112		865.500	5.049
	866.000	3.754		866.000	3.663		866.000	3.636		866.000	3.646		866.000	3.727		866.000	3.727																866.000	3.722		866.000	5.295
	866.500	3.937		866.500	4.042		866.500	3.829		866.500	3.674		866.500	3.523		866.500	3.523																866.500	3.895		866.500	10.728
	867.000	3.900		867.000	3.669		867.000	3.791		867.000	3.669		867.000	3.910		867.000	3.910																867.000	3.445		867.000	6.003
	867.500	3.755		867.500	3.514		867.500	3.569		867.500	3.936		867.500	3.625		867.500	3.625																867.500	4.005		867.500	7.084
	868.000	3.517		868.000	3.612		868.000	3.713		868.000	3.851		868.000	3.344		868.000	3.344																868.000	3.932		868.000	8.055
	868.500	3.300		868.500	3.865		868.500	3.696		868.500	3.904		868.500	3.564		868.500	3.564																868.500	3.724		868.500	4.970
	869.000	3.842		869.000	3.780		869.000	3.455		869.000	3.821		869.000	3.448		869.000	3.448																869.000	4.024		869.000	9.489
	869.500	3.711		869.500	3.659		869.500	3.350		869.500	3.641		869.500	3.803		869.500	3.803																869.500	3.833		869.500	4.370
	870.000	3.528		870.000	3.606		870.000	3.612		870.000	3.713		870.000	3.490		870.000	3.490																870.000	4.174		870.000	5.102
	870.500	3.859		870.500	3.699		870.500	3.817		870.500	3.701		870.500	3.739		870.500	3.739																870.500	3.734		870.500	8.266
	871.000	3.484		871.000	3.647		871.000	3.615		871.000	3.673		871.000	3.646		871.000	3.646																871.000	3.603		871.000	8.424
	871.500	3.484		871.500	3.441		871.500	3.760		871.500	3.667		871.500	3.736		871.500	3.736																871.500	3.864		871.500	10.355
	872.000	3.696		872.000	3.738		872.000	3.551		872.000	3.592		872.000	3.689		872.000	3.689																872.000	4.179		872.000	11.914
	872.500	3.713		872.500	3.888		872.500	3.967		872.500	3.513		872.500	3.826		872.500	3.826																872.500	4.069		872.500	9.256
	873.000	3.872		873.000	3.785		873.000	3.693		873.000	3.782		873.000	3.680		873.000	3.680																873.000	3.962		873.000	12.814
	873.500	3.763		873.500	3.811		873.500	3.782		873.500	3.667		873.500	3.900		873.500	3.900																873.500	3.842		873.500	13.552
	874.000	3.793		874.000	3.659		874.000	3.419		874.000	3.782		874.000	3.718		874.000	3.718																874.000	3.915		874.000	20.856
	874.500	3.650		874.500	3.811		874.500	3.813		874.500	3.457		874.500	3.870		874.500	3.870																874.500	3.822		874.500	15.015
	875.000	3.767		875.000	3.763		875.000	3.915		875.000	3.906		875.000	3.956		875.000	3.956																875.000	3.701		875.000	9.504
	875.500	3.651		875.500	3.791		875.500	3.604		875.500	3.594		875.500	3.680		875.500	3.680																875.500	3.354		875.500	11.531
	876.000	3.592		876.000	3.890		876.000	3.807		876.000	3.612		876.000	3.844		876.000	3.844																876.000	3.628		876.000	9.036
	876.500	3.711		876.500	3.490		876.500	3.670		876.500	3.367		876.500	3.673		876.500	3.673																876.500	3.834		876.500	8.780
	877.000	3.607		877.000	3.567		877.000	3.865		877.000	3.473		877.000	3.712		877.000	3.712																877.000	4.177		877.000	11.208
	877.500	3.844		877.500	3.506		877.500	3.750		877.500	3.586		877.500	3.615		877.500	3.615																877.500	3.760		877.500	11.602
	878.000	3.986		878.000	3.579		878.000	3.571		878.000	3.906		878.000	3.707		878.000	3.707																878.000	3.701		878.000	7.087
	878.500	3.776		878.500	3.776		878.500	3.658		878.500	3.705		878.500	3.675		878.500	3.675																878.500	3.833		878.500	6.012
	879.000	3.744		879.000	3.579		879.000	3.626		879.000	3.640		879.000	3.787		879.000	3.787																879.000	4.145		879.000	6.383
	879.500	3.500		879.500	3.434		879.500	3.859		879.500	3.876		879.500	3.457		879.500	3.457																879.500	3.695		879.500	5.704
	880.000	3.673		880.000	3.592		880.000	3.640		880.000	3.722		880.000	3.483		880.000	3.483																880.000	4.173		880.000	5.792
	880.500	3.622		880.500	3.854		880.500	3.860		880.500	3.528		880.500	4.085		880.500	4.085																880.500	3.782		880.500	3.967
	881.000	3.868		881.000	3.842		881.000	3.767		881.000	3.611		881.000	3.438		881.000	3.438																881.000	4.051		881.000	4.647
	881.500	3.850		881.500	3.641		881.500	3.552		881.500	3.467		881.500	3.739		881.500	3.739																881.500	3.828		881.500	4.345
	882.000	3.523		882.000	3.817		882.000	3.592		882.000	3.906		882.000	3.592		882.000	3.592																882.000	3.812		882.000	4.608
	882.500	3.774		882.500	3.760		882.500	3.422		882.500	3.770		882.500	3.453		882.500	3.453																882.500	3.829		882.500	4.295
	883.000	3.678		883.000	3.270		883.000	3.864		883.000	3.860		883.000	3.646		883.000	3.646																883.000	3.913		883.000	4.810
	883.500	3.592		883.500	3.787		883.500	3.597		883.500	3.766		883.500	3.766		883.500	3.766																883.500	3.856		883.500	5.155
	884.000	3.703		884.000	3.533		884.000	3.770		884.000	3.895		884.000	3.673		884.000	3.673																884.000	3.557		884.000	4.292
	884.500	3.860		884.500	3.732		884.500	3.562		884.500	4.008		884.500	3.659		884.500	3.659																884.500	3.892		884.500	4.273
	885.000	3.723		885.000	3.604		885.000	3.705		885.000	3.552		885.000	3.407		885.000	3.407																885.000	3.986		885.000	4.331
	885.500	3.809		885.500	3.647		885.500	3.923		885.500	3.843		885.500	3.647		885.500	3.647																885.500	3.903		885.500	4.319
	886.000	3.718		886.000	3.742		886.000	3.780		886.000	3.562		886.000	3.363		886.000	3.363																886.000	3.745		886.000	4.187
	886.500	3.523		886.500	3.874		886.500	3.754		886.500	3.625		886.500	3.784		886.500	3.784																886.500	3.625		886.500	4.309
	887.000	3.723		887.000	3.506		887.000	3.807		887.000	3.776		887.000	3.300		887.000	3.300																887.000	3.776		887.000	4.575
	887.500	3.703		887.500	3.818		887.500	3.658		887.500	3.636		887.500	3.792		887.500	3.792																887.500	3.681		887.500	4.864
	888.000	4.062		888.000	3.614		888.000	3.468		888.000	3.648		888.000	3.490		888.000	3.490																888.000	3.812		888.000	4.346
	888.500	3.933		888.500	3.624		888.500	3.792		888.500	3.722		888.500	3.403		888.500	3.403																888.500	3.905		888.500	4.357
	889.000	3.685		889.000	3.558		889.000	3.718		889.000	3.614		889.000	4.057		889.000	4.057																889.000	3.696		889.000	4.403
	889.500	3.966		889.500	3.523		889.500	3.640		889.500	3.437		889.500	3.891		889.500	3.891																889.500	3.722		889.500	4.273
	890.000	3.763		890.000	3.809		890.000	3.768		890.000	3.650		890.000	3.900		890.000	3.900																890.000	3.688		890.000	4.482
	890.500	3.755		890.500	3.625		890.500	3.860		890.500	3.528		890.500	3.828		890.500	3.828																890.500	3.647		890.500	4.220
	891.000	3.951		891.000	3.692		891.000	3.612		891.000	3.787		891.000	3.601		891.000	3.601																891.000	3.662		891.000	4.145
	891.500	3.658		891.500	3.641		891.500	3.530		891.500	3.559		891.500	3.547		891.500	3.547																891.500	3.526		891.500	3.946
	892.000	3.994		892.000	3.903		892.000	3.744		892.000	3.829		892.000	3.986		892.000	3.986																892.000	3.615		892.000	4.042
	892.500	3.712		892.500	3.750		892.500	3.519		892.500	3.703		892.500	3.628		892.500	3.628																892.500	3.455		892.500	4.226
	893.000	3.994		893.000	3.557		893.000	3.715		893.000	3.724		893.000	3.770		893.000	3.770																893.000	3.628		893.000	4.527
	893.500	3.932		893.500	3.673		893.500	3.736		893.500	3.582		893.500	3.868		893.500	3.868																893.500	3.791		893.500	4.429
	894.000	3.843		894.000	3.759		894.000	3.674		894.000	3.926		894.000	3.367		894.000	3.367																894.000	3.647		894.000	4.231
	894.500	3.568		894.500	3.419		894.500	3.593		894.500	3.707		894.500	3.848		894.500	3.848																894.500	3.635		894.500	4.332
	895.000	3.625		895.000	3.628		895.000	3.637		895.000	3.718		895.000	3.658		895.000	3.658																895.000	3.775		895.000	4.259
	895.500	3.540		895.500	3.356		895.500	3.780		895.500	3.947		895.500	3.689		895.500	3.689																895.500	3.335		895.500	4.470
	896.000	3.547		896.000	3.450		896.000	3.571		896.000	3.562		896.000	3.613		896.000	3.613																896.000	3.592		896.000	4.487
	896.500	3.720		896.500	3.734		896.500	3.870		896.500	3.728		896.500	3.803		896.500	3.803																896.500	3.467		896.500	7.203
	897.000	3.848		897.000	3.868		897.000	3.722		897.000	3.601		897.000	3.844		897.000	3.844																897.000	3.519		897.000	4.700
	897.500	3.471		897.500	3.767		897.500	3.501		897.500	3.756		897.500	3.718		897.500	3.718																897.500	3.807		897.500	4.771
	898.000	3.941		898.000	3.684		898.000	3.758		898.000	3.689		898.000	3.766		898.000	3.766																898.000	3.596		898.000	4.401
	898.500	3.257		898.500	3.552		898.500	3.628		898.500	3.466		898.500	3.832		898.500	3.832																898.500	3.811		898.500	4.281
	899.000	3.496		899.000	3.767		899.000	3.484		899.000	3.401		899.000	4.026		899.000	4.026																899.000	3.791		899.000	4.309
	899.500	3.625		899.500	3.582		899.500	4.188		899.500	3.691		899.500	3.967		899.500	3.967																899.500	3.915		899.500	4.293
	900.000	3.558		900.000	3.860		900.000	3.964		900.000	3.770		900.000	3.615		900.000	3.615																900.000	3.807		900.000	4.062
	900.500	3.379		900.500	4.004		900.500	3.618		900.500	3.967		900.500	3.839		900.500	3.839																900.500	3.651		900.500	3.834
	901.000	3.651		901.000	3.596		901.000	3.886		901.000	3.848		901.000	3.778		901.000	3.778																901.000	3.813		901.000	4.736
	901.500	3.646		901.500	3.744		901.500	3.300		901.500	3.890		901.500	3.724		901.500	3.724																901.500	4.106		901.500	5.850
	902.000	3.770		902.000	3.423		902.000	3.710		902.000	3.552		902.000	3.691		902.000	3.691																902.000	4.012		902.000	6.668
	902.500	3.736		902.500	3.797		902.500	3.709		902.500	3.673		902.500	3.685		902.500	3.685																902.500	3.691		902.500	8.841
	903.000	3.801		903.000	3.519		903.000	3.338		903.000	3.489		903.000	3.544		903.000	3.544																903.000	3.881		903.000	7.016
	903.500	4.090		903.500	3.552		903.500	3.923		903.500	3.879		903.500	3.718		903.500	3.718																903.500	3.567		903.500	12.700
	904.000	3.950		904.000	3.338		904.000	3.707		904.000	3.780		904.000	3.712		904.000	3.712																904.000	3.760		904.000	12.462
	904.500	3.848		904.500	3.471		904.500	3.673		904.500	3.851		904.500	3.901		904.500	3.901																904.500	3.569		904.500	14.927
	905.000	3.574		905.000	3.803		905.000	3.396		905.000	3.986		905.000	3.611		905.000	3.611																905.000	4.061		905.000	11.079
	905.500	4.014		905.500	3.503		905.500	3.448		905.500	3.477		905.500	3.754		905.500	3.754																905.500	3.833		905.500	13.327
	906.000	3.868		906.000	3.732		906.000	3.629		906.000	3.892		906.000	3.695		906.000	3.695																906.000	3.674		906.000	14.524
	906.500	3.559		906.500	3.656		906.500	3.780		906.500	3.581		906.500	3.782		906.500	3.782																906.500	3.829		906.500	13.027
	907.000	3.318		907.000	3.895		907.000	3.569		907.000	3.770		907.000	3.622		907.000	3.622																907.000	3.833		907.000	14.424
	907.500	3.523		907.500	3.700		907.500	3.786		907.500	3.953		907.500	3.647		907.500	3.647																907.500	3.557		907.500	7.439
	908.000	3.700		908.000	3.669		908.000	3.764		908.000	3.888		908.000	3.912		908.000	3.912																908.000	3.607		908.000	6.103
	908.500	3.682		908.500	3.562		908.500	3.722		908.500	3.318		908.500	3.536		908.500	3.536																908.500	3.910		908.500	7.788
	909.000	3.625		909.000	3.597		909.000	3.696		909.000	3.817		909.000	3.673		909.000	3.673																909.000	3.523		909.000	7.053
	909.500	3.743		909.500	3.493		909.500	3.366		909.500	3.511		909.500	3.748		909.500	3.748																909.500	3.673		909.500	9.493
	910.000	3.624		910.000	3.658		910.000	3.774		910.000	3.885		910.000	3.847		910.000	3.847																910.000	3.722		910.000	8.224
	910.500	3.448		910.500	3.689		910.500	3.550		910.500	3.834		910.500	3.450		910.500	3.450																910.500	3.881		910.500	13.274
	911.000	3.483		911.000	3.967		911.000	3.590		911.000	3.734		911.000	3.662		911.000	3.662																911.000	4.057		911.000	10.745
	911.500	3.748		911.500	3.651		911.500	3.471		911.500	3.513		911.500	3.701		911.500	3.701																911.500	3.876		911.500	12.761
	912.000	3.855		912.000	3.906		912.000	3.803		912.000	3.905		912.000	3.713		912.000	3.713																912.000	3.922		912.000	12.022
	912.500	3.932		912.500	3.524		912.500	3.931		912.500	3.801		912.500	3.635		912.500	3.635																912.500	3.779		912.500	13.372
	913.000	3.673		913.000	3.606		913.000	3.574		913.000	3.780		913.000	3.381		913.000	3.381																913.000	3.581		913.000	16.592
	913.500	3.413		913.500	3.397		913.500	3.611		913.500	3.458		913.500	3.826		913.500	3.826																913.500	3.574		913.500	16.296
	914.000	3.506		914.000	3.755		914.000	3.612		914.000	3.607		914.000	3.438		914.000	3.438																914.000	4.111		914.000	15.150
	914.500	3.438		914.500	3.569		914.500	3.655		914.500	3.734		914.500	3.534		914.500	3.534																914.500	4.064		914.500	11.231
	915.000	3.552		915.000	3.847		915.000	3.775		915.000	3.684		915.000	3.519		915.000	3.519																915.000	3.843		915.000	8.810
	915.500	3.569		915.500	3.574		915.500	3.513		915.500	3.803		915.500	3.722		915.500	3.722																915.500	3.723		915.500	7.243
	916.000	3.652		916.000	3.691		916.000	3.713		916.000	3.848		916.000	3.646		916.000	3.646																916.000	4.174		916.000	11.439
	916.500	3.500		916.500	3.775		916.500	3.590		916.500	3.540		916.500	3.494		916.500	3.494																916.500	4.095		916.500	11.854
	917.000	3.500		917.000	3.974		917.000	3.801		917.000	3.888		917.000	3.640		917.000	3.640																917.000	4.105		917.000	9.283
	917.500	3.912		917.500	3.557		917.500	3.787		917.500	3.662		917.500	4.005		917.500	4.005																917.500	4.119		917.500	8.344
	918.000	3.735		918.000	3.829		918.000	3.829		918.000	3.754		918.000	3.883		918.000	3.883																918.000	3.681		918.000	8.961
	918.500	3.651		918.500	3.723		918.500	3.859		918.500	3.813		918.500	3.780		918.500	3.780																918.500	3.743		918.500	17.054
	919.000	3.829		919.000	3.659		919.000	3.971		919.000	3.771		919.000	3.397		919.000	3.397																919.000	3.850		919.000	16.317
	919.500	3.619		919.500	3.499		919.500	3.656		919.500	3.607		919.500	3.803		919.500	3.803																919.500	4.011		919.500	14.995
	920.000	3.782		920.000	3.611		920.000	3.499		920.000	3.575		920.000	3.742		920.000	3.742																920.000	4.077		920.000	8.444
	920.500	3.579		920.500	3.489		920.500	3.519		920.500	3.648		920.500	3.658		920.500	3.658																920.500	4.057		920.500	11.261
	921.000	3.693		921.000	3.582		921.000	3.734		921.000	3.541		921.000	3.868		921.000	3.868																921.000	3.850		921.000	5.647
	921.500	3.728		921.500	3.625		921.500	3.662		921.500	3.467		921.500	3.454		921.500	3.454																921.500	4.208		921.500	14.080
	922.000	3.715		922.000	3.734		922.000	3.834		922.000	3.896		922.000	3.809		922.000	3.809																922.000	4.236		922.000	7.768
	922.500	3.775		922.500	3.552		922.500	3.559		922.500	3.718		922.500	3.407		922.500	3.407																922.500	3.842		922.500	8.050
	923.000	3.922		923.000	3.538		923.000	3.913		923.000	3.513		923.000	3.755		923.000	3.755																923.000	3.900		923.000	4.367
	923.500	3.755		923.500	3.716		923.500	3.886		923.500	3.630		923.500	3.544		923.500	3.544																923.500	4.056		923.500	4.116
	924.000	3.722		924.000	3.800		924.000	3.699		924.000	3.574		924.000	3.647		924.000	3.647																924.000	3.685		924.000	4.795
	924.500	3.711		924.500	3.829		924.500	3.743		924.500	3.471		924.500	3.805		924.500	3.805																924.500	3.829		924.500	5.942
	925.000	3.604		925.000	3.647		925.000	3.484		925.000	3.932		925.000	3.501		925.000	3.501																925.000	4.053		925.000	10.142
	925.500	3.807		925.500	3.544		925.500	4.047		925.500	3.548		925.500	3.734		925.500	3.734																925.500	3.922		925.500	11.408
	926.000	3.843		926.000	3.788		926.000	3.651		926.000	3.881		926.000	3.450		926.000	3.450																926.000	3.785		926.000	8.155
	926.500	3.926		926.500	3.534		926.500	3.822		926.500	3.722		926.500	3.391		926.500	3.391																926.500	3.964		926.500	13.282
	927.000	3.971		927.000	3.992		927.000	3.528		927.000	3.491		927.000	3.735		927.000	3.735																927.000	4.124		927.000	11.513
	927.500	3.689		927.500	3.528		927.500	3.407		927.500	3.763		927.500	3.607		927.500	3.607																927.500	3.996		927.500	9.578
	928.000	3.775		928.000	3.652		928.000	3.601		928.000	3.785		928.000	3.673		928.000	3.673																928.000	3.972		928.000	9.297
	928.500	4.021		928.500	3.455		928.500	3.540		928.500	3.778		928.500	3.536		928.500	3.536																928.500	3.500		928.500	15.000
	929.000	3.758		929.000	3.471		929.000	3.689		929.000	3.859		929.000	3.770		929.000	3.770																929.000	3.722		929.000	17.389
	929.500	3.826		929.500	3.318		929.500	3.680		929.500	3.561		929.500	3.473		929.500	3.473																929.500	3.847		929.500	15.812
	930.000	3.750		930.000	3.791		930.000	3.087		930.000	3.464		930.000	3.624		930.000	3.624																930.000	3.833		930.000	13.186
	930.500	3.678		930.500	3.619		930.500	3.759		930.500	4.011		930.500	3.732		930.500	3.732																930.500	4.076		930.500	4.431
	931.000	3.699		931.000	3.964		931.000	3.766		931.000	3.618		931.000	3.779		931.000	3.779																931.000	3.820		931.000	4.504
	931.500	3.624		931.500	3.782		931.500	4.025		931.500	3.829		931.500	3.532		931.500	3.532																931.500	4.027		931.500	4.182
	932.000	3.406		932.000	3.854		932.000	3.689		932.000	3.965		932.000	3.788		932.000	3.788																932.000	3.829		932.000	4.549
	932.500	3.813		932.500	3.612		932.500	3.625		932.500	3.574		932.500	3.735		932.500	3.735																932.500	4.066		932.500	4.605
	933.000	3.651		933.000	3.619		933.000	3.776		933.000	3.647		933.000	3.589		933.000	3.589																933.000	3.603		933.000	4.815
	933.500	3.618		933.500	3.776		933.500	3.882		933.500	3.711		933.500	3.680		933.500	3.680																933.500	4.051		933.500	4.145
	934.000	3.829		934.000	3.614		934.000	3.574		934.000	3.809		934.000	3.674		934.000	3.674																934.000	3.848		934.000	4.173
	934.500	3.655		934.500	3.946		934.500	3.782		934.500	3.684		934.500	3.864		934.500	3.864																934.500	3.629		934.500	4.993
	935.000	3.490		935.000	3.722		935.000	3.673		935.000	3.809		935.000	3.557		935.000	3.557																935.000	3.951		935.000	5.566
	935.500	3.750		935.500	3.937		935.500	3.986		935.500	3.883		935.500	3.805		935.500	3.805																935.500	3.931		935.500	8.094
	936.000	3.736		936.000	3.652		936.000	3.550		936.000	3.397		936.000	3.674		936.000	3.674																936.000	3.636		936.000	9.572
	936.500	3.818		936.500	3.548		936.500	3.651		936.500	3.967		936.500	3.813		936.500	3.813																936.500	4.145		936.500	8.589
	937.000	3.635		937.000	3.513		937.000	3.961		937.000	3.734		937.000	3.652		937.000	3.652																937.000	4.636		937.000	11.004
	937.500	3.844		937.500	3.586		937.500	3.693		937.500	3.691		937.500	3.759		937.500	3.759																937.500	4.153		937.500	12.356
	938.000	3.689		938.000	3.552		938.000	3.991		938.000	4.001		938.000	3.477		938.000	3.477																938.000	3.891		938.000	16.733
	938.500	3.750		938.500	3.852		938.500	3.441		938.500	3.750		938.500	3.673		938.500	3.673																938.500	5.006		938.500	15.229
	939.000	3.822		939.000	3.524		939.000	3.640		939.000	3.499		939.000	3.561		939.000	3.561																939.000	4.977		939.000	12.054
	939.500	3.734		939.500	3.678		939.500	3.834		939.500	3.805		939.500	3.681		939.500	3.681																939.500	4.025		939.500	9.605
	940.000	3.860		940.000	3.953		940.000	3.651		940.000	3.641		940.000	3.667		940.000	3.667																940.000	4.220		940.000	4.571
	940.500	3.455		940.500	3.766		940.500	3.552		940.500	3.768		940.500	3.716		940.500	3.716																940.500	4.186		940.500	7.646
	941.000	3.637		941.000	3.540		941.000	3.705		941.000	3.994		941.000	3.574		941.000	3.574																941.000	4.231		941.000	4.943
	941.500	3.434		941.500	3.788		941.500	4.027		941.500	3.778		941.500	3.471		941.500	3.471																941.500	4.653		941.500	5.123
	942.000	3.603		942.000	3.796		942.000	3.826		942.000	3.583		942.000	3.760		942.000	3.760																942.000	4.761		942.000	4.640
	942.500	3.579		942.500	3.574		942.500	3.705		942.500	3.624		942.500	3.724		942.500	3.724																942.500	7.517		942.500	5.025
	943.000	3.711		943.000	3.499		943.000	3.669		943.000	3.860		943.000	3.759		943.000	3.759																943.000	5.529		943.000	4.886
	943.500	3.625		943.500	3.618		943.500	3.548		943.500	3.723		943.500	3.511		943.500	3.511																943.500	4.274		943.500	4.374
	944.000	3.491		944.000	3.480		944.000	3.976		944.000	3.924		944.000	3.669		944.000	3.669																944.000	6.139		944.000	4.520
	944.500	3.744		944.500	3.500		944.500	4.174		944.500	3.841		944.500	3.775		944.500	3.775																944.500	4.650		944.500	5.820
	945.000	3.861		945.000	3.863		945.000	3.895		945.000	3.941		945.000	3.910		945.000	3.910																945.000	4.651		945.000	4.687
	945.500	3.701		945.500	3.637		945.500	3.767		945.500	3.651		945.500	3.776		945.500	3.776																945.500	4.041		945.500	4.540
	946.000	4.030		946.000	3.808		946.000	3.864		946.000	3.713		946.000	3.677		946.000	3.677																946.000	3.982		946.000	5.341
	946.500	3.506		946.500	3.705		946.500	3.913		946.500	3.850		946.500	3.855		946.500	3.855																946.500	4.256		946.500	4.752
	947.000	3.652		947.000	3.848		947.000	3.723		947.000	3.625		947.000	3.567		947.000	3.567																947.000	4.062		947.000	7.274
	947.500	3.684		947.500	3.801		947.500	3.612		947.500	3.605		947.500	3.738		947.500	3.738																947.500	4.834		947.500	6.423
	948.000	3.936		948.000	3.506		948.000	3.785		948.000	3.758		948.000	4.085		948.000	4.085																948.000	4.283		948.000	8.269
	948.500	3.551		948.500	3.713		948.500	3.750		948.500	3.742		948.500	3.524		948.500	3.524																948.500	4.620		948.500	9.059
	949.000	3.688		949.000	3.568		949.000	3.723		949.000	3.843		949.000	3.552		949.000	3.552																949.000	4.815		949.000	8.515
	949.500	3.776		949.500	3.612		949.500	3.723		949.500	3.657		949.500	3.782		949.500	3.782																949.500	8.806		949.500	13.831
	950.000	3.957		950.000	3.734		950.000	3.378		950.000	3.568		950.000	3.760		950.000	3.760																950.000	7.940		950.000	9.782
	950.500	3.641		950.500	3.696		950.500	3.695		950.500	3.700		950.500	3.926		950.500	3.926																950.500	8.039		950.500	13.297
	951.000	3.770		951.000	3.516		951.000	3.776		951.000	3.734		951.000	3.896		951.000	3.896																951.000	6.249		951.000	4.202
	951.500	3.848		951.500	3.344		951.500	3.739		951.500	3.915		951.500	3.848		951.500	3.848																951.500	9.751		951.500	4.338
	952.000	3.754		952.000	3.673		952.000	3.514		952.000	3.500		952.000	3.326		952.000	3.326																952.000	14.411		952.000	4.177
	952.500	3.689		952.500	3.755		952.500	3.732		952.500	3.868		952.500	3.833		952.500	3.833																952.500	9.066		952.500	7.811
	953.000	3.681		953.000	3.805		953.000	3.618		953.000	3.713		953.000	3.415		953.000	3.415																953.000	9.532		953.000	5.396
	953.500	3.701		953.500	3.848		953.500	3.872		953.500	3.501		953.500	3.603		953.500	3.603																953.500	13.058		953.500	4.272
	954.000	3.271		954.000	3.839		954.000	3.536		954.000	3.670		954.000	3.650		954.000	3.650																954.000	12.844		954.000	6.588
	954.500	3.684		954.500	3.888		954.500	3.843		954.500	3.586		954.500	3.817		954.500	3.817																954.500	17.420		954.500	4.024
	955.000	3.771		955.000	3.552		955.000	3.564		955.000	3.786		955.000	3.775		955.000	3.775																955.000	11.800		955.000	7.146
	955.500	3.593		955.500	3.630		955.500	3.716		955.500	3.861		955.500	3.785		955.500	3.785																955.500	9.599		955.500	4.358
	956.000	3.562		956.000	3.431		956.000	3.603		956.000	3.480		956.000	3.354		956.000	3.354																956.000	8.895		956.000	5.753
	956.500	3.833		956.500	3.766		956.500	3.763		956.500	3.438		956.500	3.689		956.500	3.689																956.500	16.099		956.500	7.020
	957.000	3.727		957.000	3.537		957.000	3.504		957.000	3.874		957.000	3.716		957.000	3.716																957.000	20.432		957.000	9.312
	957.500	3.652		957.500	3.701		957.500	3.782		957.500	3.970		957.500	3.590		957.500	3.590																957.500	16.502		957.500	9.409
	958.000	3.829		958.000	3.945		958.000	3.689		958.000	3.820		958.000	3.787		958.000	3.787																958.000	11.772		958.000	14.150
	958.500	3.545		958.500	3.394		958.500	3.641		958.500	3.977		958.500	3.303		958.500	3.303																958.500	13.098		958.500	12.057
	959.000	3.809		959.000	3.635		959.000	3.937		959.000	4.174		959.000	3.640		959.000	3.640																959.000	13.105		959.000	9.617
	959.500	3.590		959.500	3.750		959.500	3.842		959.500	3.813		959.500	3.834		959.500	3.834																959.500	16.168		959.500	7.129
	960.000	3.755		960.000	3.859		960.000	3.536		960.000	3.748		960.000	3.339		960.000	3.339																960.000	16.621		960.000	6.322
	960.500	3.590		960.500	3.473		960.500	3.987		960.500	3.803		960.500	3.728		960.500	3.728																960.500	18.651		960.500	4.981
	961.000	3.348		961.000	3.646		961.000	3.631		961.000	3.942		961.000	3.407		961.000	3.407																961.000	15.345		961.000	5.096
	961.500	3.640		961.500	3.601		961.500	3.547		961.500	3.457		961.500	3.536		961.500	3.536																961.500	11.774		961.500	5.815
	962.000	3.419		962.000	4.031		962.000	3.444		962.000	4.218		962.000	3.499		962.000	3.499																962.000	8.845		962.000	7.330
	962.500	3.901		962.500	3.574		962.500	3.571		962.500	3.585		962.500	3.390		962.500	3.390																962.500	5.852		962.500	6.065
	963.000	3.809		963.000	3.736		963.000	3.897		963.000	3.782		963.000	3.684		963.000	3.684																963.000	5.217		963.000	4.365
	963.500	3.454		963.500	3.663		963.500	3.603		963.500	3.986		963.500	3.628		963.500	3.628																963.500	7.658		963.500	7.467
	964.000	3.367		964.000	3.779		964.000	3.586		964.000	3.611		964.000	3.711		964.000	3.711																964.000	5.692		964.000	8.071
	964.500	3.575		964.500	3.640		964.500	3.714		964.500	3.646		964.500	3.937		964.500	3.937																964.500	5.781		964.500	11.141
	965.000	3.399		965.000	3.895		965.000	3.568		965.000	3.680		965.000	3.723		965.000	3.723																965.000	9.661		965.000	4.461
	965.500	3.471		965.500	3.647		965.500	3.701		965.500	3.851		965.500	3.407		965.500	3.407																965.500	11.459		965.500	4.511
	966.000	3.471		966.000	3.996		966.000	3.557		966.000	3.841		966.000	3.722		966.000	3.722																966.000	15.030		966.000	4.950
	966.500	3.984		966.500	3.574		966.500	3.669		966.500	3.900		966.500	3.503		966.500	3.503																966.500	17.611		966.500	12.615
	967.000	3.618		967.000	3.641		967.000	3.801		967.000	3.680		967.000	3.673		967.000	3.673																967.000	18.132		967.000	14.171
	967.500	3.662		967.500	3.937		967.500	3.701		967.500	3.818		967.500	3.912		967.500	3.912																967.500	15.189		967.500	13.038
	968.000	3.647		968.000	4.011		968.000	3.788		968.000	3.524		968.000	3.501		968.000	3.501																968.000	19.816		968.000	8.245
	968.500	3.569		968.500	3.484		968.500	3.684		968.500	3.726		968.500	3.736		968.500	3.736																968.500	17.761		968.500	6.373
	969.000	3.723		969.000	4.105		969.000	3.690		969.000	3.711		969.000	3.711		969.000	3.711																969.000	13.191		969.000	5.814
	969.500	3.713		969.500	3.910		969.500	3.673		969.500	3.743		969.500	3.732		969.500	3.732																969.500	6.258		969.500	9.692
	970.000	3.718		970.000	3.755		970.000	3.419		970.000	3.735		970.000	3.722		970.000	3.722																970.000	4.691		970.000	9.233
	970.500	3.821		970.500	3.489		970.500	3.604		970.500	3.839		970.500	3.833		970.500	3.833																970.500	4.405		970.500	8.226
	971.000	3.786		971.000	3.673		971.000	3.986		971.000	3.619		971.000	3.822		971.000	3.822																971.000	6.419		971.000	4.994
	971.500	3.545		971.500	3.727		971.500	3.655		971.500	3.906		971.500	3.468		971.500	3.468																971.500	4.907		971.500	4.781
	972.000	3.767		972.000	3.558		972.000	3.830		972.000	3.841		972.000	3.906		972.000	3.906																972.000	4.212		972.000	4.253
	972.500	3.651		972.500	3.809		972.500	3.537		972.500	3.780		972.500	3.559		972.500	3.559																972.500	4.274		972.500	5.312
	973.000	3.651		973.000	3.695		973.000	3.567		973.000	3.705		973.000	3.700		973.000	3.700																973.000	7.131		973.000	4.602
	973.500	3.437		973.500	3.689		973.500	3.506		973.500	3.625		973.500	3.952		973.500	3.952																973.500	6.512		973.500	3.909
	974.000	3.548		974.000	3.796		974.000	3.820		974.000	3.652		974.000	3.707		974.000	3.707																974.000	4.944		974.000	4.101
	974.500	3.641		974.500	3.614		974.500	3.707		974.500	3.501		974.500	3.548		974.500	3.548																974.500	7.569		974.500	4.410
	975.000	3.476		975.000	3.569		975.000	3.540		975.000	3.796		975.000	3.517		975.000	3.517																975.000	5.061		975.000	4.964
	975.500	3.728		975.500	3.691		975.500	3.716		975.500	3.641		975.500	3.822		975.500	3.822																975.500	4.543		975.500	4.701
	976.000	3.674		976.000	3.746		976.000	3.857		976.000	3.558		976.000	3.562		976.000	3.562																976.000	5.449		976.000	5.552
	976.500	3.865		976.500	3.607		976.500	3.606		976.500	3.870		976.500	3.457		976.500	3.457																976.500	4.523		976.500	5.405
	977.000	3.759		977.000	3.562		977.000	3.511		977.000	3.538		977.000	3.385		977.000	3.385																977.000	4.401		977.000	6.236
	977.500	3.895		977.500	3.833		977.500	3.813		977.500	3.471		977.500	3.448		977.500	3.448																977.500	4.467		977.500	10.762
	978.000	3.755		978.000	3.782		978.000	3.711		978.000	3.667		978.000	3.594		978.000	3.594																978.000	4.280		978.000	4.256
	978.500	3.758		978.500	3.843		978.500	3.510		978.500	3.559		978.500	3.574		978.500	3.574																978.500	4.518		978.500	4.776
	979.000	3.711		979.000	3.707		979.000	3.527		979.000	3.480		979.000	3.479		979.000	3.479																979.000	4.066		979.000	7.842
	979.500	3.807		979.500	3.767		979.500	3.547		979.500	3.629		979.500	3.834		979.500	3.834																979.500	4.401		979.500	9.237
	980.000	3.951		980.000	3.691		980.000	3.787		980.000	3.597		980.000	3.657		980.000	3.657																980.000	4.496		980.000	12.464
	980.500	3.585		980.500	3.423		980.500	3.501		980.500	3.659		980.500	3.557		980.500	3.557																980.500	4.329		980.500	8.762
	981.000	3.506		981.000	3.681		981.000	3.767		981.000	3.426		981.000	3.709		981.000	3.709																981.000	4.007		981.000	3.799
	981.500	3.891		981.500	3.619		981.500	3.652		981.500	3.601		981.500	3.886		981.500	3.886																981.500	3.874		981.500	3.650
	982.000	3.767		982.000	3.596		982.000	3.525		982.000	3.739		982.000	3.735		982.000	3.735																982.000	3.982		982.000	5.235
	982.500	3.585		982.500	3.859		982.500	3.746		982.500	3.551		982.500	3.750		982.500	3.750																982.500	4.349		982.500	5.085
	983.000	3.438		983.000	3.852		983.000	3.787		983.000	3.923		983.000	3.491		983.000	3.491																983.000	4.080		983.000	4.469
	983.500	3.910		983.500	3.826		983.500	3.514		983.500	3.718		983.500	3.813		983.500	3.813																983.500	4.277		983.500	3.904
	984.000	3.727		984.000	3.824		984.000	3.575		984.000	3.900		984.000	3.732		984.000	3.732																984.000	4.130		984.000	4.123
	984.500	3.951		984.500	3.491		984.500	3.744		984.500	3.607		984.500	3.453		984.500	3.453																984.500	4.361		984.500	3.888
	985.000	3.962		985.000	3.775		985.000	3.625		985.000	3.865		985.000	3.537		985.000	3.537																985.000	3.808		985.000	3.912
	985.500	3.933		985.500	3.674		985.500	3.922		985.500	3.619		985.500	3.607		985.500	3.607																985.500	3.551		985.500	4.346
	986.000	3.692		986.000	3.574		986.000	3.703		986.000	3.807		986.000	3.524		986.000	3.524																986.000	4.022		986.000	4.099
	986.500	3.348		986.500	3.641		986.500	3.190		986.500	3.434		986.500	3.705		986.500	3.705																986.500	3.885		986.500	3.822
	987.000	3.662		987.000	3.489		987.000	4.006		987.000	3.362		987.000	3.842		987.000	3.842																987.000	4.256		987.000	3.673
	987.500	3.922		987.500	3.517		987.500	3.791		987.500	3.648		987.500	3.569		987.500	3.569																987.500	3.923		987.500	4.148
	988.000	3.803		988.000	3.744		988.000	3.689		988.000	3.673		988.000	3.904		988.000	3.904																988.000	3.726		988.000	4.338
	988.500	3.460		988.500	3.759		988.500	3.701		988.500	3.934		988.500	3.766		988.500	3.766																988.500	4.091		988.500	4.211
	989.000	3.937		989.000	3.852		989.000	3.900		989.000	3.618		989.000	3.673		989.000	3.673																989.000	3.864		989.000	4.434
	989.500	3.905		989.500	3.662		989.500	3.724		989.500	3.506		989.500	3.612		989.500	3.612																989.500	3.712		989.500	4.886
	990.000	3.603		990.000	3.829		990.000	3.567		990.000	3.612		990.000	3.657		990.000	3.657																990.000	3.879		990.000	3.926
	990.500	3.597		990.500	3.800		990.500	3.728		990.500	3.582		990.500	3.680		990.500	3.680																990.500	4.080		990.500	5.189
	991.000	3.511		991.000	3.507		991.000	3.636		991.000	3.415		991.000	3.612		991.000	3.612																991.000	4.398		991.000	5.066
	991.500	3.750		991.500	3.754		991.500	3.760		991.500	3.722		991.500	3.511		991.500	3.511																991.500	4.077		991.500	7.325
	992.000	3.727		992.000	3.723		992.000	3.980		992.000	3.758		992.000	3.703		992.000	3.703																992.000	3.937		992.000	8.598
	992.500	3.703		992.500	3.625		992.500	3.707		992.500	3.541		992.500	3.513		992.500	3.513																992.500	3.678		992.500	9.225
	993.000	3.477		993.000	3.707		993.000	3.592		993.000	3.607		993.000	3.607		993.000	3.607																993.000	3.767		993.000	9.123
	993.500	3.597		993.500	3.479		993.500	3.720		993.500	3.450		993.500	3.471		993.500	3.471																993.500	4.587		993.500	5.120
	994.000	3.818		994.000	3.807		994.000	3.516		994.000	3.657		994.000	3.597		994.000	3.597																994.000	4.288		994.000	11.247
	994.500	3.568		994.500	3.775		994.500	3.677		994.500	3.453		994.500	3.596		994.500	3.596																994.500	4.163		994.500	15.232
	995.000	3.868		995.000	3.471		995.000	3.586		995.000	3.658		995.000	3.445		995.000	3.445																995.000	4.247		995.000	5.648
	995.500	3.879		995.500	3.519		995.500	3.540		995.500	3.564		995.500	3.734		995.500	3.734																995.500	4.212		995.500	8.176
	996.000	3.596		996.000	3.830		996.000	3.920		996.000	3.265		996.000	3.807		996.000	3.807																996.000	4.843		996.000	7.041
	996.500	3.746		996.500	3.818		996.500	3.909		996.500	3.770		996.500	3.582		996.500	3.582																996.500	4.473		996.500	6.768
	997.000	4.047		997.000	3.442		997.000	3.976		997.000	3.673		997.000	3.418		997.000	3.418																997.000	4.277		997.000	4.742
	997.500	3.713		997.500	3.807		997.500	3.817		997.500	3.722		997.500	3.854		997.500	3.854																997.500	4.064		997.500	4.116
	998.000	3.703		998.000	3.559		998.000	3.595		998.000	3.763		998.000	3.809		998.000	3.809																998.000	3.807		998.000	4.061
	998.500	3.480		998.500	3.648		998.500	3.834		998.500	3.695		998.500	3.854		998.500	3.854																998.500	4.590		998.500	4.411
[truncated: 15,149 more rows]

## Sheet: Figure 2E
Distance (µm)	HKI	HKI normalized	Tom20	Tom20 normalized		Distance (µm)	HKI	HKI normalized	Tom20	Tom20 normalized
0	3178.26	19.5341	289.708	9.47609		0	4842.38	30.4762	623.874	4.37999
0.10823	2958.85	17.7135	275.339	9.00608		0.10823	5181.53	35.1654	586.391	4.11596
0.21646	2705.92	15.6149	254.078	8.31064		0.21646	5580.07	40.6757	618.748	4.34389
0.32469	2437.53	13.3881	245.263	8.0223		0.32469	6236.36	49.7497	555.985	3.90178
0.43292	2262.82	11.9384	268.871	8.79452		0.43292	7311.1	64.6093	480.555	3.37045
0.54115	2325.67	12.4599	269.173	8.8044		0.54115	7964.3	73.6404	542.615	3.8076
0.64939	2195.5	11.3799	233.581	7.64019		0.64939	7939.08	73.2917	872.874	6.13396
0.75762	2021.81	9.93872	162.932	5.32927		0.75762	7293.55	64.3665	2193.11	15.4337
0.86585	2043.48	10.1185	100.81	3.29728		0.86585	5843.83	44.3224	5532.91	38.9595
0.97408	2105.39	10.6322	50.458	1.65027		0.97408	4226.96	21.9673	10668.5	75.1346
1.08231	1904.9	8.96868	29.67	0.970303		1.08231	2971.95	4.61533	13840.5	97.4786
1.19054	1680.92	7.11026	19.119	0.625182		1.19054	2638.14	0	14198.4	100
1.29877	1346.31	4.33398	10.515	0.343747		1.29877	3342.92	9.74453	13652.4	96.1534
1.407	1063.63	1.98848	4.204	0.137316		1.407	4961.77	32.1269	10137.5	71.3947
1.51523	927.788	0.861376	8.503	0.277935		1.51523	6156.47	48.645	6892.49	48.5365
1.62347	936.159	0.930833	24.987	0.817123		1.62347	6170.59	48.8403	5101.81	35.9228
1.7317	1176.57	2.92555	75.594	2.47247		1.7317	5816.02	43.938	4745.2	33.4108
1.83993	1802.56	8.11952	181.52	5.93728		1.83993	5585.93	40.7567	6060.23	42.674
1.94816	2999	18.0467	386.103	12.6292		1.94816	5248.24	36.0878	7982.24	56.2127
2.05639	4633.03	31.6046	669.632	21.9033		2.05639	4903.77	31.325	8401.33	59.1648
2.16462	6186.04	44.4903	1065.76	34.8606		2.16462	4607.48	27.2285	7691.31	54.1634
2.27285	7786.38	57.7687	1367.61	44.7339		2.27285	4801.04	29.9047	7751.14	54.5849
2.38108	8905.52	67.0544	1502.62	49.1501		2.38108	5351.73	37.5186	9059.25	63.7992
2.48931	9187.45	69.3936	1549.62	50.6877		2.48931	6165.23	48.7662	9407.4	66.2516
2.59754	9007.17	67.8978	1466.47	47.9679		2.59754	6713.53	56.3472	6772.8	47.6934
2.70578	7982.23	59.3937	1287.41	42.1108		2.70578	6743.8	56.7656	3493.91	24.5967
2.81401	6342.85	45.7913	992.457	32.4629		2.81401	6353.97	51.3757	1828.75	12.8672
2.92224	4243.82	28.3753	646.293	21.1399		2.92224	6287.09	50.451	1864.22	13.1171
3.03047	2326.81	12.4694	303.455	9.92575		3.03047	6369.6	51.5919	3215.4	22.6348
3.1387	1219.82	3.28446	93.773	3.0671		3.1387	5972.63	46.1033	6339.27	44.6396
3.24693	823.973	0	22.189	0.725601		3.24693	4941.77	31.8505	10036.1	70.6803
3.35516	871.166	0.391571	12.808	0.418751		3.35516	4159.36	21.0327	13198.8	92.9581
3.46339	1063.7	1.98907	16.248	0.531272		3.46339	3787.14	15.8864	13890.7	97.8325
3.57162	1295.61	3.91325	23.487	0.768059		3.57162	3365.84	10.0614	11544.2	81.3035
3.67985	1551.6	6.03729	22.134	0.723802		3.67985	3339.48	9.69686	7671.6	54.0246
3.78808	1891.68	8.85904	22.52	0.736428		3.78808	3966.21	18.3622	4726.94	33.2822
3.89632	2101.38	10.5989	32.288	1.05594		3.89632	5177.15	35.1049	3025.02	21.2938
4.00455	2176.77	11.2245	38.546	1.26064		4.00455	6035.18	46.9681	1999.85	14.0725
4.11278	1959.93	9.42529	35.765	1.16967		4.11278	6221.97	49.5507	1785.5	12.5625
4.22101	1656.37	6.90658	29.619	0.968635		4.22101	6653.02	55.5104	1876.5	13.2036
4.32924	1595.79	6.40394	24.37	0.796941		4.32924	7095.02	61.6216	1686.9	11.868
4.43747	1643.2	6.79733	22.05	0.721055		4.43747	6808.48	57.66	905.04	6.36054
4.5457	1880.16	8.76345	23.377	0.76446		4.5457	6211.42	49.4048	288.246	2.01581
4.65393	2287.67	12.1446	32.317	1.05689		4.65393	5896.15	45.0459	211.635	1.47616
4.76216	2506.28	13.9585	41.754	1.36557		4.76216	6123.35	48.1872	513.154	3.60008
4.8704	2362.98	12.7695	34.235	1.11962		4.8704	6426.59	52.3799	1419.39	9.98369
4.97863	2136.5	10.8903	22.701	0.742349		4.97863	6868.6	58.4911	2648.52	18.6417
5.08686	1851.65	8.52688	14.245	0.465755		5.08686	7394.45	65.7616	3722.98	26.2103
5.19509	1642.88	6.79464	18.297	0.598295		5.19509	7901.52	72.7725	4404.55	31.0113
5.30332	1431.43	5.04018	32.062	1.04854		5.30332	8412.58	79.8384	4780.77	33.6614
5.41155	1604.56	6.47671	80.421	2.63036		5.41155	7867.64	72.3041	5123.55	36.0759
5.51978	2348.97	12.6532	270.846	8.85912		5.51978	6162.58	48.7296	6854.35	48.2678
5.62801	4293.26	28.7855	733.763	24.001		5.62801	5184.4	35.2051	8524.2	60.0303
5.73624	6939.49	50.7419	1411.3	46.1632		5.73624	5266.24	36.3366	10104.9	71.1647
5.84447	8606.96	64.5772	2139.97	69.9978		5.84447	6148.93	48.5409	11454.2	80.6696
5.9527	8636.33	64.8209	2587.26	84.6287		5.9527	7220.61	63.3581	12396.2	87.3049
6.06094	8449.27	63.2688	2556.29	83.6154		6.06094	7505.32	67.2946	12770.2	89.9395
6.16917	9109.85	68.7498	2288	74.8397		6.16917	6968.26	59.8691	12154.4	85.6016
6.2774	10611.3	81.208	2054.78	67.2114		6.2774	6550.25	54.0896	9738.02	68.5806
6.38563	11367.8	87.4842	1840.31	60.1959		6.38563	7052.03	61.0273	5350.08	37.6717
6.49386	10125.1	77.1738	1358.71	44.4428		6.49386	8322.56	78.5938	2108.19	14.8356
6.60209	6858.71	50.0716	783.904	25.6411		6.60209	9499.09	94.8607	554.805	3.89347
6.71032	4446.92	30.0604	454.016	14.8506		6.71032	9870.8	100	92.04	0.633726
6.81855	4374.32	29.4581	508.127	16.6205		6.81855	9126.05	89.703	5.942	0.0272464
6.92678	5964.91	42.6555	921.399	30.1386		6.92678	7875.07	72.4067	2.074	0
7.03502	8624.9	64.726	1575.01	51.5181		7.03502	7032.29	60.7543	5.505	0.0241682
7.14325	10539.6	80.613	2228.16	72.8823		7.14325	7409.23	65.9659	6.8	0.0332902
7.25148	10034.9	76.4252	2685.83	87.8526		7.25148	8278.52	77.9849	26.041	0.168825
7.35971	8707.88	65.4145	2989.29	97.7787		7.35971	8933.5	87.0408	216.854	1.51292
7.46794	8728.05	65.5819	3057.2	100		7.46794	9329.56	92.5167	960.562	6.75164
7.57617	11251.8	86.5217	2735.42	89.4747		7.57617	8975.14	87.6165	2790.34	19.6407
7.6844	12876.2	100	2260.91	73.9537		7.6844	8050.75	74.8357	5443.67	38.3309
7.79263	10593.2	81.0571	1466.03	47.9533		7.79263	6563.67	54.2751	8466.19	59.6217
7.90086	6369.71	46.0142	691.503	22.6187		7.90086	5186.2	35.2299	11239.6	79.1575
8.00909	2995.67	18.0191	173.252	5.66684		8.00909	4094.45	20.1352	12903.3	90.8772
8.11732	1804.87	8.13875	21.314	0.69698		8.11732	3264.27	8.65706	13110.2	92.3343
8.22556	1570.56	6.19458	0.816	0.0264949		8.22556	2853.76	2.98134	10448.5	73.5855
8.33379	1741.63	7.61403	0.006	0		8.33379	3156.41	7.1657	6760.64	47.6077
8.44202	1995.82	9.7231	0.234	0.00745783		8.44202	3809.68	16.198	4174.77	29.3927
8.55025	2105	10.6289	3.201	0.104508		8.55025	4552.24	26.4647	2807.98	19.765
8.65848	2194.82	11.3742	13.793	0.45097		8.65848	5347.03	37.4537	1588	11.1713
8.76671	2428.18	13.3105	38.67	1.26469		8.76671	6411.01	52.1645	677.774	4.75967
8.87494	2669.02	15.3088	54.512	1.78288		8.87494	7474.76	66.872	179.546	1.25012
8.98317	2658	15.2174	66.025	2.15947		8.98317	7951.14	73.4586	45.506	0.305937
9.0914	2217.81	11.565	54.884	1.79505		9.0914	7694.42	69.909	7.741	0.0399187
9.19964	1966.27	9.47788	36.539	1.19499		9.19964	7688.68	69.8296	6.206	0.029106
9.30787	2130.02	10.8366	37.74	1.23427		9.30787	7971.74	73.7433	8.173	0.0429617

## Sheet: Figure 2F
	Pearson Coefficient
Cell #	HKI	HKIL7Q		p value unpaired, t test
1	0.835	0.108		Condition	p value	p value summary
2	0.864	0.047		HKI vs HKIL7Q	<0.0001	****
3	0.878	0.182
4	0.841	0.125
5	0.868	0.224
6	0.849	0.015
7	0.883	0.305
8	0.902	0.039
9	0.91	0.113
10	0.861	0.372
11	0.873	0.241
12	0.845	0.231
13	0.855	0.517
14	0.897	0.035
15	0.828	0.424
16	0.833	0.457
17	0.89	0.174
18	0.903	0.435
19	0.879	0.347
20	0.883	0.535
21		0.435
22		0.488
23		0.249
24		0.285
25		0.367
26		0.264
27		0.173
28		0.46
Mean	0.86885	0.273107
Standard_deviation	0.0244116	0.15601

## Sheet: Figure 3F
HKI-N Met1 binding to VDAC residues		Condition
	Residue number VDAC1	C-Terminus facing IMS, Glu73 deprotonated	C-Terminus facing IMS, Glu73 protonated	C-Terminus facing Cytosol, Glu73 deprotonated	C-Terminus facing Cytosol, Glu73 protonated
	1	0.000000000000000000e+00	1.910434342866775361e-04	2.332082667902571978e-04	1.910434342866775361e-04
	2	0.000000000000000000e+00	1.826150474799123483e-04	2.952003377091863323e-05	1.826150474799123483e-04
	3	0.000000000000000000e+00	0.000000000000000000e+00	0.000000000000000000e+00	0.000000000000000000e+00
	4	0.000000000000000000e+00	4.214193403382592549e-05	1.476001688545931662e-05	4.214193403382592549e-05
	5	0.000000000000000000e+00	0.000000000000000000e+00	0.000000000000000000e+00	0.000000000000000000e+00
	6	0.000000000000000000e+00	0.000000000000000000e+00	0.000000000000000000e+00	0.000000000000000000e+00
	7	0.000000000000000000e+00	0.000000000000000000e+00	0.000000000000000000e+00	0.000000000000000000e+00
	8	0.000000000000000000e+00	0.000000000000000000e+00	0.000000000000000000e+00	0.000000000000000000e+00
	9	0.000000000000000000e+00	0.000000000000000000e+00	0.000000000000000000e+00	0.000000000000000000e+00
	10	0.000000000000000000e+00	0.000000000000000000e+00	0.000000000000000000e+00	0.000000000000000000e+00
	11	0.000000000000000000e+00	0.000000000000000000e+00	0.000000000000000000e+00	0.000000000000000000e+00
	12	0.000000000000000000e+00	0.000000000000000000e+00	0.000000000000000000e+00	0.000000000000000000e+00
	13	0.000000000000000000e+00	0.000000000000000000e+00	0.000000000000000000e+00	0.000000000000000000e+00
	14	0.000000000000000000e+00	0.000000000000000000e+00	0.000000000000000000e+00	0.000000000000000000e+00
	15	0.000000000000000000e+00	0.000000000000000000e+00	0.000000000000000000e+00	0.000000000000000000e+00
	16	0.000000000000000000e+00	0.000000000000000000e+00	0.000000000000000000e+00	0.000000000000000000e+00
	17	0.000000000000000000e+00	0.000000000000000000e+00	0.000000000000000000e+00	0.000000000000000000e+00
	18	0.000000000000000000e+00	0.000000000000000000e+00	0.000000000000000000e+00	0.000000000000000000e+00
	19	0.000000000000000000e+00	0.000000000000000000e+00	0.000000000000000000e+00	0.000000000000000000e+00
	20	0.000000000000000000e+00	0.000000000000000000e+00	0.000000000000000000e+00	0.000000000000000000e+00
	21	0.000000000000000000e+00	0.000000000000000000e+00	0.000000000000000000e+00	0.000000000000000000e+00
	22	0.000000000000000000e+00	0.000000000000000000e+00	0.000000000000000000e+00	0.000000000000000000e+00
	23	0.000000000000000000e+00	0.000000000000000000e+00	0.000000000000000000e+00	0.000000000000000000e+00
	24	2.844586041616293888e-05	0.000000000000000000e+00	0.000000000000000000e+00	0.000000000000000000e+00
	25	1.683046741289640565e-04	0.000000000000000000e+00	0.000000000000000000e+00	0.000000000000000000e+00
	26	9.719002308855671096e-05	0.000000000000000000e+00	0.000000000000000000e+00	0.000000000000000000e+00
	27	1.137834416646517555e-04	0.000000000000000000e+00	0.000000000000000000e+00	0.000000000000000000e+00
	28	0.000000000000000000e+00	0.000000000000000000e+00	0.000000000000000000e+00	0.000000000000000000e+00
	29	2.133439531212220501e-05	0.000000000000000000e+00	0.000000000000000000e+00	0.000000000000000000e+00
	30	0.000000000000000000e+00	0.000000000000000000e+00	0.000000000000000000e+00	0.000000000000000000e+00
	31	7.111465104040734721e-06	5.422262179018936135e-04	3.365283849884724175e-04	5.422262179018936135e-04
	32	0.000000000000000000e+00	6.124627746249368182e-04	2.981523410862781868e-04	6.124627746249368182e-04
	33	0.000000000000000000e+00	2.084621003539922305e-03	1.284121469034960657e-03	2.084621003539922305e-03
	34	0.000000000000000000e+00	1.508681238410968049e-03	8.354169557169973618e-04	1.508681238410968049e-03
	35	0.000000000000000000e+00	3.121312580772040053e-03	2.178578492293795164e-03	3.121312580772040053e-03
	36	0.000000000000000000e+00	2.550991740180929418e-03	2.258282583475275385e-03	2.550991740180929418e-03
	37	0.000000000000000000e+00	5.217171433387650034e-03	3.846460400350697802e-03	5.217171433387650034e-03
	38	0.000000000000000000e+00	2.640894532786424429e-04	2.361602701673490726e-05	2.640894532786424429e-04
	39	4.503927899225798685e-05	2.416137551272686359e-04	1.889282161338792581e-04	2.416137551272686359e-04
	40	4.740976736027156198e-06	8.428386806765184421e-06	1.180801350836745363e-05	8.428386806765184421e-06
	41	4.951950200780364658e-03	1.966623588245209947e-04	1.121761283294908103e-04	1.966623588245209947e-04
	42	0.000000000000000000e+00	3.090408495813901519e-05	0.000000000000000000e+00	3.090408495813901519e-05
	43	7.111465104040734552e-05	8.428386806765185099e-05	0.000000000000000000e+00	8.428386806765185099e-05
	44	7.111465104040734721e-06	0.000000000000000000e+00	0.000000000000000000e+00	0.000000000000000000e+00
	45	7.111465104040734721e-06	0.000000000000000000e+00	0.000000000000000000e+00	0.000000000000000000e+00
	46	1.185244184006789092e-05	0.000000000000000000e+00	0.000000000000000000e+00	0.000000000000000000e+00
	47	9.624182774135127752e-04	0.000000000000000000e+00	0.000000000000000000e+00	0.000000000000000000e+00
	48	3.152749529458059147e-04	0.000000000000000000e+00	0.000000000000000000e+00	0.000000000000000000e+00
	49	5.269595642094184428e-03	0.000000000000000000e+00	0.000000000000000000e+00	0.000000000000000000e+00
	50	9.951310168921001856e-03	0.000000000000000000e+00	0.000000000000000000e+00	0.000000000000000000e+00
	51	2.043360973227704297e-03	0.000000000000000000e+00	0.000000000000000000e+00	0.000000000000000000e+00
	52	4.887947014843998551e-03	0.000000000000000000e+00	0.000000000000000000e+00	0.000000000000000000e+00
	53	6.068450222114759934e-04	0.000000000000000000e+00	0.000000000000000000e+00	0.000000000000000000e+00
	54	3.214382227026411996e-03	0.000000000000000000e+00	0.000000000000000000e+00	0.000000000000000000e+00
	55	1.540817439208825820e-04	0.000000000000000000e+00	0.000000000000000000e+00	0.000000000000000000e+00
	56	1.071460742342137404e-03	0.000000000000000000e+00	0.000000000000000000e+00	0.000000000000000000e+00
	57	1.334584951191644534e-03	0.000000000000000000e+00	0.000000000000000000e+00	0.000000000000000000e+00
	58	2.692163639553020807e-02	8.709333033657358026e-05	0.000000000000000000e+00	8.709333033657358026e-05
	59	7.092501197096625666e-03	5.337978310951284257e-05	0.000000000000000000e+00	5.337978310951284257e-05
	60	1.051501230283462957e-01	9.833117941226049733e-05	0.000000000000000000e+00	9.833117941226049733e-05
	61	4.833425782379685912e-03	2.809462268921728423e-06	0.000000000000000000e+00	2.809462268921728423e-06
	62	5.796792255140403860e-02	5.309883688262066965e-04	9.151210468984776099e-05	5.309883688262066965e-04
	63	0.000000000000000000e+00	1.573298870596167849e-04	4.132804727928608517e-05	1.573298870596167849e-04
	64	1.706751624969776401e-04	5.135697027588919696e-03	7.958601104639664164e-03	5.135697027588919696e-03
	65	0.000000000000000000e+00	1.581727257402933172e-03	2.712891103547422633e-03	1.581727257402933172e-03
	66	0.000000000000000000e+00	1.685677361353036884e-05	1.121761283294908103e-04	1.685677361353036884e-05
	67	0.000000000000000000e+00	8.990279260549530953e-05	4.073764660386771427e-04	8.990279260549530953e-05
	68	0.000000000000000000e+00	7.557453503399449296e-04	2.308466640885837359e-03	7.557453503399449296e-04
	69	4.740976736027156198e-06	2.031241220430409639e-03	5.868582713658624175e-03	2.031241220430409639e-03
	70	0.000000000000000000e+00	0.000000000000000000e+00	0.000000000000000000e+00	0.000000000000000000e+00
	71	7.663788893787898404e-02	1.179974152947125887e-04	6.789607767311285711e-05	1.179974152947125887e-04
	72	1.351889516278143542e-02	0.000000000000000000e+00	0.000000000000000000e+00	0.000000000000000000e+00
	73	1.729105330280144293e-01	0.000000000000000000e+00	0.000000000000000000e+00	0.000000000000000000e+00
	74	2.885832539219729959e-02	0.000000000000000000e+00	0.000000000000000000e+00	0.000000000000000000e+00
	75	6.053516145396274639e-02	5.618924537843456845e-06	0.000000000000000000e+00	5.618924537843456845e-06
	76	3.297349319906887205e-03	0.000000000000000000e+00	0.000000000000000000e+00	0.000000000000000000e+00
	77	7.829723079548848649e-03	0.000000000000000000e+00	0.000000000000000000e+00	0.000000000000000000e+00
	78	3.287867366434832871e-03	0.000000000000000000e+00	0.000000000000000000e+00	0.000000000000000000e+00
	79	4.015607295415001519e-03	0.000000000000000000e+00	0.000000000000000000e+00	0.000000000000000000e+00
	80	1.687787718025667624e-03	0.000000000000000000e+00	0.000000000000000000e+00	0.000000000000000000e+00
	81	1.259203421088812662e-02	0.000000000000000000e+00	0.000000000000000000e+00	0.000000000000000000e+00
	82	6.189345128883452264e-03	0.000000000000000000e+00	0.000000000000000000e+00	0.000000000000000000e+00
	83	7.158163724890602431e-02	0.000000000000000000e+00	0.000000000000000000e+00	0.000000000000000000e+00
	84	1.200652358398877385e-02	0.000000000000000000e+00	0.000000000000000000e+00	0.000000000000000000e+00
	85	4.809720898699550162e-02	2.809462268921728253e-05	1.180801350836745363e-05	2.809462268921728253e-05
	86	0.000000000000000000e+00	0.000000000000000000e+00	2.952003377091863408e-06	0.000000000000000000e+00
	87	0.000000000000000000e+00	2.579086362870146656e-03	7.403624469746392968e-03	2.579086362870146656e-03
	88	0.000000000000000000e+00	1.859864022026184180e-03	5.995518858873574719e-03	1.859864022026184180e-03
	89	0.000000000000000000e+00	3.877057931111984983e-03	1.292682278828526966e-02	3.877057931111984983e-03
	90	0.000000000000000000e+00	4.141147384390627371e-03	1.094602852225663031e-02	4.141147384390627371e-03
	91	0.000000000000000000e+00	1.741866606731471605e-03	3.509932015362225710e-03	1.741866606731471605e-03
	92	0.000000000000000000e+00	1.399112209923020688e-03	4.120996714420240882e-03	1.399112209923020688e-03
	93	0.000000000000000000e+00	4.186098780693375257e-04	6.317287226976587905e-04	4.186098780693375257e-04
	94	0.000000000000000000e+00	2.809462268921728253e-05	2.656803039382677194e-05	2.809462268921728253e-05
	95	0.000000000000000000e+00	4.551328875653199791e-04	1.924706201863894944e-03	4.551328875653199791e-04
	96	0.000000000000000000e+00	4.214193403382592549e-05	2.214002532818897526e-04	4.214193403382592549e-05
	97	0.000000000000000000e+00	4.214193403382592820e-04	7.409528476500576921e-04	4.214193403382592820e-04
	98	0.000000000000000000e+00	0.000000000000000000e+00	0.000000000000000000e+00	0.000000000000000000e+00
	99	3.822649542258696465e-02	2.022812833623644532e-04	1.712161958713280768e-04	2.022812833623644532e-04
	100	1.094928577185471687e-02	0.000000000000000000e+00	0.000000000000000000e+00	0.000000000000000000e+00
	101	1.580167546117851318e-02	0.000000000000000000e+00	0.000000000000000000e+00	0.000000000000000000e+00
	102	4.740976736027156198e-06	0.000000000000000000e+00	0.000000000000000000e+00	0.000000000000000000e+00
	103	0.000000000000000000e+00	0.000000000000000000e+00	0.000000000000000000e+00	0.000000000000000000e+00
	104	7.964840916525622481e-04	0.000000000000000000e+00	0.000000000000000000e+00	0.000000000000000000e+00
	105	0.000000000000000000e+00	0.000000000000000000e+00	0.000000000000000000e+00	0.000000000000000000e+00
	106	4.503927899225798685e-05	0.000000000000000000e+00	0.000000000000000000e+00	0.000000000000000000e+00
	107	2.394193251693714020e-04	0.000000000000000000e+00	0.000000000000000000e+00	0.000000000000000000e+00
	108	3.121933180673882452e-03	0.000000000000000000e+00	0.000000000000000000e+00	0.000000000000000000e+00
	109	4.736235759291129201e-03	0.000000000000000000e+00	0.000000000000000000e+00	0.000000000000000000e+00
	110	5.538646071863725234e-02	0.000000000000000000e+00	0.000000000000000000e+00	0.000000000000000000e+00
	111	1.040644393557960817e-03	0.000000000000000000e+00	0.000000000000000000e+00	0.000000000000000000e+00
	112	1.177184523555542886e-02	0.000000000000000000e+00	0.000000000000000000e+00	0.000000000000000000e+00
	113	6.739298430262602793e-03	0.000000000000000000e+00	0.000000000000000000e+00	0.000000000000000000e+00
	114	2.996297297169162738e-03	1.826150474799123483e-04	0.000000000000000000e+00	1.826150474799123483e-04
	115	0.000000000000000000e+00	6.461763218519974610e-05	0.000000000000000000e+00	6.461763218519974610e-05
	116	0.000000000000000000e+00	2.191380569758948017e-04	1.062721215753070878e-04	2.191380569758948017e-04
	117	0.000000000000000000e+00	0.000000000000000000e+00	4.132804727928608517e-05	0.000000000000000000e+00
	118	0.000000000000000000e+00	5.366072933640501008e-04	1.080433236015621978e-03	5.366072933640501008e-04
	119	0.000000000000000000e+00	5.337978310951284257e-05	5.608806416474540517e-05	5.337978310951284257e-05
	120	0.000000000000000000e+00	4.214193403382592820e-04	5.284086044994435166e-04	4.214193403382592820e-04
	121	0.000000000000000000e+00	1.194021464291734587e-03	6.228727125663831863e-04	1.194021464291734587e-03
	122	0.000000000000000000e+00	2.663370230937798372e-03	1.393345593987359559e-03	2.663370230937798372e-03
	123	0.000000000000000000e+00	2.247569815137382738e-05	4.723205403346981453e-05	2.247569815137382738e-05
	124	0.000000000000000000e+00	0.000000000000000000e+00	8.856010131275590647e-06	0.000000000000000000e+00
	125	0.000000000000000000e+00	0.000000000000000000e+00	3.837604390219422388e-05	0.000000000000000000e+00
	126	0.000000000000000000e+00	0.000000000000000000e+00	1.476001688545931662e-05	0.000000000000000000e+00
	127	0.000000000000000000e+00	1.741866606731471605e-04	2.656803039382677194e-05	1.741866606731471605e-04
	128	0.000000000000000000e+00	1.966623588245209811e-05	0.000000000000000000e+00	1.966623588245209811e-05
	129	1.185244184006789092e-05	1.713771984042254312e-04	0.000000000000000000e+00	1.713771984042254312e-04
	130	0.000000000000000000e+00	0.000000000000000000e+00	0.000000000000000000e+00	0.000000000000000000e+00
	131	5.914368478193877433e-03	4.214193403382592549e-05	0.000000000000000000e+00	4.214193403382592549e-05
	132	7.490743242922906844e-04	0.000000000000000000e+00	0.000000000000000000e+00	0.000000000000000000e+00
	133	1.801571159690319420e-03	0.000000000000000000e+00	0.000000000000000000e+00	0.000000000000000000e+00
	134	3.603142319380638948e-04	0.000000000000000000e+00	0.000000000000000000e+00	0.000000000000000000e+00
	135	1.374883253447875238e-04	0.000000000000000000e+00	0.000000000000000000e+00	0.000000000000000000e+00
	136	1.445997904488282746e-04	0.000000000000000000e+00	0.000000000000000000e+00	0.000000000000000000e+00
	137	0.000000000000000000e+00	0.000000000000000000e+00	0.000000000000000000e+00	0.000000000000000000e+00
	138	0.000000000000000000e+00	0.000000000000000000e+00	0.000000000000000000e+00	0.000000000000000000e+00
	139	0.000000000000000000e+00	0.000000000000000000e+00	0.000000000000000000e+00	0.000000000000000000e+00
	140	0.000000000000000000e+00	0.000000000000000000e+00	0.000000000000000000e+00	0.000000000000000000e+00
	141	0.000000000000000000e+00	0.000000000000000000e+00	0.000000000000000000e+00	0.000000000000000000e+00
	142	0.000000000000000000e+00	0.000000000000000000e+00	2.952003377091863408e-06	0.000000000000000000e+00
	143	0.000000000000000000e+00	0.000000000000000000e+00	0.000000000000000000e+00	0.000000000000000000e+00
	144	0.000000000000000000e+00	0.000000000000000000e+00	2.952003377091863408e-06	0.000000000000000000e+00
	145	0.000000000000000000e+00	4.747991234477721111e-04	8.265609455857217034e-05	4.747991234477721111e-04
	146	0.000000000000000000e+00	3.545541383379221308e-03	3.861220417236157360e-03	3.545541383379221308e-03
	147	0.000000000000000000e+00	3.464066977580490970e-03	3.353475836376356919e-03	3.464066977580490970e-03
	148	0.000000000000000000e+00	5.590829915154239349e-04	1.340209533199705934e-03	5.590829915154239349e-04
	149	0.000000000000000000e+00	1.601393493285385196e-03	2.515106877282267690e-03	1.601393493285385196e-03
	150	0.000000000000000000e+00	0.000000000000000000e+00	0.000000000000000000e+00	0.000000000000000000e+00
	151	0.000000000000000000e+00	0.000000000000000000e+00	0.000000000000000000e+00	0.000000000000000000e+00
	152	0.000000000000000000e+00	0.000000000000000000e+00	0.000000000000000000e+00	0.000000000000000000e+00
	153	4.740976736027156368e-05	0.000000000000000000e+00	0.000000000000000000e+00	0.000000000000000000e+00
	154	0.000000000000000000e+00	0.000000000000000000e+00	0.000000000000000000e+00	0.000000000000000000e+00
	155	3.081634878417651910e-05	0.000000000000000000e+00	0.000000000000000000e+00	0.000000000000000000e+00
	156	0.000000000000000000e+00	0.000000000000000000e+00	0.000000000000000000e+00	0.000000000000000000e+00
	157	2.370488368013578099e-06	0.000000000000000000e+00	0.000000000000000000e+00	0.000000000000000000e+00
	158	0.000000000000000000e+00	0.000000000000000000e+00	0.000000000000000000e+00	0.000000000000000000e+00
	159	1.611932090249233057e-04	0.000000000000000000e+00	0.000000000000000000e+00	0.000000000000000000e+00
	160	1.706751624969776401e-04	0.000000000000000000e+00	0.000000000000000000e+00	0.000000000000000000e+00
	161	2.607537204814935867e-05	0.000000000000000000e+00	0.000000000000000000e+00	0.000000000000000000e+00
	162	2.133439531212220501e-05	0.000000000000000000e+00	0.000000000000000000e+00	0.000000000000000000e+00
	163	5.428418362751093445e-04	0.000000000000000000e+00	0.000000000000000000e+00	0.000000000000000000e+00
	164	1.256358835047196329e-04	0.000000000000000000e+00	0.000000000000000000e+00	0.000000000000000000e+00
	165	1.517112555528689983e-04	0.000000000000000000e+00	0.000000000000000000e+00	0.000000000000000000e+00
	166	9.956051145657028101e-05	0.000000000000000000e+00	0.000000000000000000e+00	0.000000000000000000e+00
	167	1.019309998245838646e-04	0.000000000000000000e+00	0.000000000000000000e+00	0.000000000000000000e+00
	168	0.000000000000000000e+00	0.000000000000000000e+00	0.000000000000000000e+00	0.000000000000000000e+00
	169	1.185244184006789092e-05	0.000000000000000000e+00	0.000000000000000000e+00	0.000000000000000000e+00
	170	0.000000000000000000e+00	0.000000000000000000e+00	0.000000000000000000e+00	0.000000000000000000e+00
	171	0.000000000000000000e+00	0.000000000000000000e+00	0.000000000000000000e+00	0.000000000000000000e+00
	172	0.000000000000000000e+00	0.000000000000000000e+00	0.000000000000000000e+00	0.000000000000000000e+00
	173	0.000000000000000000e+00	2.354329381356408315e-03	1.930610208618078680e-03	2.354329381356408315e-03
	174	0.000000000000000000e+00	5.281789065572848859e-04	4.959365673514330762e-04	5.281789065572848859e-04
	175	0.000000000000000000e+00	5.795920660785525667e-03	4.932797643120503950e-03	5.795920660785525667e-03
	176	0.000000000000000000e+00	5.632971849188064990e-03	4.941653653251778903e-03	5.632971849188064990e-03
	177	0.000000000000000000e+00	7.501264258021014819e-03	7.483328560927873623e-03	7.501264258021014819e-03
	178	0.000000000000000000e+00	5.436309490363544321e-03	5.408070186832293624e-03	5.436309490363544321e-03
	179	0.000000000000000000e+00	2.528516042029555665e-05	4.132804727928608517e-05	2.528516042029555665e-05
	180	0.000000000000000000e+00	2.247569815137382738e-05	4.428005065637795324e-05	2.247569815137382738e-05
	181	0.000000000000000000e+00	0.000000000000000000e+00	0.000000000000000000e+00	0.000000000000000000e+00
	182	0.000000000000000000e+00	0.000000000000000000e+00	0.000000000000000000e+00	0.000000000000000000e+00
	183	0.000000000000000000e+00	0.000000000000000000e+00	0.000000000000000000e+00	0.000000000000000000e+00
	184	1.422293020808146944e-05	0.000000000000000000e+00	0.000000000000000000e+00	0.000000000000000000e+00
	185	0.000000000000000000e+00	0.000000000000000000e+00	0.000000000000000000e+00	0.000000000000000000e+00
	186	3.366093482579281130e-04	0.000000000000000000e+00	0.000000000000000000e+00	0.000000000000000000e+00
	187	6.803301616198969767e-04	0.000000000000000000e+00	0.000000000000000000e+00	0.000000000000000000e+00
	188	4.669862084986748860e-04	0.000000000000000000e+00	0.000000000000000000e+00	0.000000000000000000e+00
	189	2.370488368013578099e-06	0.000000000000000000e+00	0.000000000000000000e+00	0.000000000000000000e+00
	190	2.062324880171813128e-04	0.000000000000000000e+00	0.000000000000000000e+00	0.000000000000000000e+00
	191	0.000000000000000000e+00	0.000000000000000000e+00	0.000000000000000000e+00	0.000000000000000000e+00
	192	0.000000000000000000e+00	0.000000000000000000e+00	0.000000000000000000e+00	0.000000000000000000e+00
	193	0.000000000000000000e+00	0.000000000000000000e+00	0.000000000000000000e+00	0.000000000000000000e+00
	194	0.000000000000000000e+00	1.404731134460864127e-05	3.542404052510236259e-05	1.404731134460864127e-05
	195	0.000000000000000000e+00	5.618924537843456845e-06	2.952003377091863408e-06	5.618924537843456845e-06
	196	0.000000000000000000e+00	8.231724447940664321e-04	1.130617293426183735e-03	8.231724447940664321e-04
	197	0.000000000000000000e+00	5.899870764735629840e-04	6.878167868624041753e-04	5.899870764735629840e-04
	198	0.000000000000000000e+00	6.574141709276844865e-04	1.080433236015621978e-03	6.574141709276844865e-04
	199	0.000000000000000000e+00	3.792774063044333159e-04	5.933526787954645056e-04	3.792774063044333159e-04
	200	0.000000000000000000e+00	3.034219250435466527e-04	5.106965842368924166e-04	3.034219250435466527e-04
	201	0.000000000000000000e+00	8.793616901725010175e-04	1.189657360968020879e-03	8.793616901725010175e-04
	202	0.000000000000000000e+00	1.966623588245209811e-05	8.856010131275590647e-05	1.966623588245209811e-05
	203	0.000000000000000000e+00	2.809462268921728423e-06	8.856010131275590647e-06	2.809462268921728423e-06
	204	0.000000000000000000e+00	8.428386806765184421e-06	5.608806416474540517e-05	8.428386806765184421e-06
	205	0.000000000000000000e+00	0.000000000000000000e+00	0.000000000000000000e+00	0.000000000000000000e+00
	206	0.000000000000000000e+00	0.000000000000000000e+00	0.000000000000000000e+00	0.000000000000000000e+00
	207	0.000000000000000000e+00	0.000000000000000000e+00	0.000000000000000000e+00	0.000000000000000000e+00
	208	1.659341857609504797e-05	0.000000000000000000e+00	0.000000000000000000e+00	0.000000000000000000e+00
	209	0.000000000000000000e+00	0.000000000000000000e+00	0.000000000000000000e+00	0.000000000000000000e+00
	210	2.726061623215614640e-04	0.000000000000000000e+00	0.000000000000000000e+00	0.000000000000000000e+00
	211	1.185244184006789092e-05	0.000000000000000000e+00	0.000000000000000000e+00	0.000000000000000000e+00
	212	5.191369525949736169e-04	0.000000000000000000e+00	0.000000000000000000e+00	0.000000000000000000e+00
	213	7.561857893963314352e-04	0.000000000000000000e+00	0.000000000000000000e+00	0.000000000000000000e+00
	214	4.266879062424440731e-04	0.000000000000000000e+00	0.000000000000000000e+00	0.000000000000000000e+00
	215	9.268609518933090211e-04	0.000000000000000000e+00	0.000000000000000000e+00	0.000000000000000000e+00
	216	8.059660451246165283e-05	0.000000000000000000e+00	0.000000000000000000e+00	0.000000000000000000e+00
	217	6.542547895717475571e-04	0.000000000000000000e+00	0.000000000000000000e+00	0.000000000000000000e+00
	218	1.683046741289640565e-04	0.000000000000000000e+00	0.000000000000000000e+00	0.000000000000000000e+00
	219	2.323078600653306512e-04	0.000000000000000000e+00	0.000000000000000000e+00	0.000000000000000000e+00
	220	0.000000000000000000e+00	0.000000000000000000e+00	0.000000000000000000e+00	0.000000000000000000e+00
	221	0.000000000000000000e+00	0.000000000000000000e+00	0.000000000000000000e+00	0.000000000000000000e+00
	222	0.000000000000000000e+00	0.000000000000000000e+00	0.000000000000000000e+00	0.000000000000000000e+00
	223	0.000000000000000000e+00	0.000000000000000000e+00	2.952003377091863408e-06	0.000000000000000000e+00
	224	0.000000000000000000e+00	0.000000000000000000e+00	0.000000000000000000e+00	0.000000000000000000e+00
	225	0.000000000000000000e+00	8.372197561386750513e-04	1.171945340705469671e-03	8.372197561386750513e-04
	226	0.000000000000000000e+00	3.090408495813901519e-05	2.804403208237270326e-04	3.090408495813901519e-05
	227	0.000000000000000000e+00	4.635612743720852157e-03	6.264151166188934063e-03	4.635612743720852157e-03
	228	0.000000000000000000e+00	1.283362364443445605e-02	1.451500060516069252e-02	1.283362364443445605e-02
	229	0.000000000000000000e+00	4.396808450862504762e-03	5.898102747429543290e-03	4.396808450862504762e-03
	230	0.000000000000000000e+00	4.351857054559757527e-03	7.881849016835276028e-03	4.351857054559757527e-03
	231	0.000000000000000000e+00	4.335000280946226664e-03	8.177049354544461968e-03	4.335000280946226664e-03
	232	0.000000000000000000e+00	4.495139630274765476e-05	1.771202026255118129e-04	4.495139630274765476e-05
	233	0.000000000000000000e+00	1.059167275383491582e-03	2.154962465277060219e-03	1.059167275383491582e-03
	234	0.000000000000000000e+00	0.000000000000000000e+00	0.000000000000000000e+00	0.000000000000000000e+00
	235	0.000000000000000000e+00	0.000000000000000000e+00	0.000000000000000000e+00	0.000000000000000000e+00
	236	0.000000000000000000e+00	0.000000000000000000e+00	0.000000000000000000e+00	0.000000000000000000e+00
	237	0.000000000000000000e+00	0.000000000000000000e+00	0.000000000000000000e+00	0.000000000000000000e+00
	238	9.481953472054312397e-06	0.000000000000000000e+00	0.000000000000000000e+00	0.000000000000000000e+00
	239	4.859501154427835006e-04	0.000000000000000000e+00	0.000000000000000000e+00	0.000000000000000000e+00
	240	1.348807881399726035e-03	0.000000000000000000e+00	0.000000000000000000e+00	0.000000000000000000e+00
	241	8.865626496370782083e-04	0.000000000000000000e+00	0.000000000000000000e+00	0.000000000000000000e+00
	242	7.111465104040734721e-06	0.000000000000000000e+00	0.000000000000000000e+00	0.000000000000000000e+00
	243	4.029830225623082642e-05	0.000000000000000000e+00	0.000000000000000000e+00	0.000000000000000000e+00
	244	0.000000000000000000e+00	0.000000000000000000e+00	0.000000000000000000e+00	0.000000000000000000e+00
	245	0.000000000000000000e+00	0.000000000000000000e+00	0.000000000000000000e+00	0.000000000000000000e+00
	246	0.000000000000000000e+00	0.000000000000000000e+00	0.000000000000000000e+00	0.000000000000000000e+00
	247	2.370488368013578099e-06	3.062313873124683766e-03	5.180765926796220000e-03	3.062313873124683766e-03
	248	0.000000000000000000e+00	5.618924537843456845e-06	1.564561789858687636e-04	5.618924537843456845e-06
	249	0.000000000000000000e+00	3.382592571781761065e-03	6.751231723409091209e-03	3.382592571781761065e-03
	250	0.000000000000000000e+00	4.523234252963982769e-04	2.146106455145784832e-03	4.523234252963982769e-04
	251	0.000000000000000000e+00	5.787492273978760669e-04	1.493713708808482856e-03	5.787492273978760669e-04
	252	0.000000000000000000e+00	2.688655391358094233e-03	3.571924086281154723e-03	2.688655391358094233e-03
	253	0.000000000000000000e+00	5.489689273473057421e-03	3.524692032247684834e-03	5.489689273473057421e-03
	254	0.000000000000000000e+00	4.273192111029948566e-03	2.090018390981039122e-03	4.273192111029948566e-03
	255	0.000000000000000000e+00	4.916558970613024325e-04	2.863443275779107688e-04	4.916558970613024325e-04
	256	0.000000000000000000e+00	2.809462268921728423e-06	0.000000000000000000e+00	2.809462268921728423e-06
	257	0.000000000000000000e+00	0.000000000000000000e+00	0.000000000000000000e+00	0.000000000000000000e+00
	258	0.000000000000000000e+00	0.000000000000000000e+00	0.000000000000000000e+00	0.000000000000000000e+00
	259	1.896390694410862479e-05	2.809462268921728423e-06	0.000000000000000000e+00	2.809462268921728423e-06
	260	0.000000000000000000e+00	0.000000000000000000e+00	0.000000000000000000e+00	0.000000000000000000e+00
	261	0.000000000000000000e+00	0.000000000000000000e+00	0.000000000000000000e+00	0.000000000000000000e+00
	262	0.000000000000000000e+00	0.000000000000000000e+00	0.000000000000000000e+00	0.000000000000000000e+00
	263	2.133439531212220501e-05	0.000000000000000000e+00	0.000000000000000000e+00	0.000000000000000000e+00
[truncated: 22 more rows]

## Sheet: Figure 3G
HKI-N binding to VDAC1 Glu73		Condition
[truncated: 19 more rows]

## Sheet: Figure 4B
Distance (µm)	mCherry channel	mCherry channel normalized	HaloTag channel	HaloTag channel normalized			Distance (µm)	mCherry channel	mCherry channel normalized	HaloTag channel	HaloTag channel normalized			Distance (µm)	mCherry channel	mCherry channel normalized	HaloTag channel	HaloTag channel normalized
[truncated: 143 more rows]

[truncated: 11 more sheets: Figure 4C, Figure 4D, Figure 5B, Figure 5C, Figure 7C, Figure 7D, Figure 7E, Figure 7F, Suppl Figure 2B, Suppl Figure 6C, Suppl Figure 6D]
